# Supplementary material for: 5-Bromo-2-(4-chloro­phen­yl)-3-ethyl­sulfinyl-7-methyl-1-benzofuran
Source: Acta Crystallogr Sect E Struct Rep Online. 2010 Oct 30;66(Pt 11):o2960. doi: 10.1107/S1600536810042790 (PMC3009263; doi:10.1107/S1600536810042790)
Supplement: Supplementary file 2 [file e-66-o2960-Isup2.hkl]

# 
# h,k,l, Fc-squared, Fo-squared, sigma(Fo-squared) and status flag 
# 
data_I
_shelx_title ' 1045 IN P-1' 
_shelx_refln_list_code          4 
_shelx_F_calc_maximum      176.50 
_exptl_crystal_F_000       400.00 
_reflns_d_resolution_high  0.7673 
 
loop_ 
 _symmetry_equiv_pos_as_xyz 
 'x, y, z' 
 '-x, -y, -z' 
 
_cell_length_a     7.3159 
_cell_length_b    10.3502 
_cell_length_c    11.8936 
_cell_angle_alpha  68.691 
_cell_angle_beta   89.223 
_cell_angle_gamma  70.941 
 
_shelx_F_squared_multiplier     1.000 
 
loop_ 
 _refln_index_h 
 _refln_index_k 
 _refln_index_l 
 _refln_F_squared_calc 
 _refln_F_squared_meas 
 _refln_F_squared_sigma 
 _refln_observed_status 
   1   0   0      574.95      624.79      8.02 o 
   2   0   0     3180.87     3309.17     44.67 o 
   3   0   0     1852.91     1879.62     25.83 o 
   4   0   0     2119.01     2249.95     31.03 o 
   5   0   0     1236.59     1197.53     16.04 o 
   6   0   0     1104.91     1156.90     15.78 o 
   7   0   0      154.89      153.41      8.47 o 
   8   0   0       20.40       27.44      3.21 o 
  -8   1   0       57.31       55.49      3.83 o 
  -7   1   0       28.73       25.87      2.45 o 
  -6   1   0        1.68        1.47      1.46 o 
  -5   1   0      915.44      905.09     13.36 o 
  -4   1   0      258.20      286.32      4.85 o 
  -3   1   0      747.49      806.26     11.52 o 
  -2   1   0      351.37      356.38      4.98 o 
  -1   1   0      473.44      473.28      5.48 o 
   0   1   0     1094.68     1159.73     22.13 o 
   1   1   0     2481.05     2558.88     46.14 o 
   2   1   0     8189.20     7734.79    105.01 o 
   3   1   0      682.67      723.59     10.25 o 
   4   1   0      733.48      680.10      9.33 o 
   5   1   0     1136.16     1160.73     15.54 o 
   6   1   0      359.86      352.42      5.77 o 
   7   1   0        0.79       -0.46      1.65 o 
   8   1   0      165.20      157.15      5.12 o 
   9   1   0        1.71       -1.01      2.99 o 
  -8   2   0      150.64      164.79      6.24 o 
  -7   2   0       16.69       16.07      2.34 o 
  -6   2   0        6.93        4.14      1.68 o 
  -5   2   0     1511.40     1460.11     22.74 o 
  -4   2   0      777.27      867.92     12.74 o 
  -3   2   0     2100.22     2052.13     26.57 o 
  -2   2   0     1715.43     1773.31     21.17 o 
  -1   2   0      734.29      733.12      8.92 o 
   0   2   0    13099.86    10485.53    164.46 o 
   1   2   0       19.22       23.97      0.72 o 
   2   2   0    31153.76    25648.23    450.28 o 
   3   2   0     2615.64     2733.83     37.07 o 
   4   2   0     1388.49     1353.22     18.91 o 
   5   2   0       13.86       13.12      1.14 o 
   6   2   0     2459.91     2460.50     34.10 o 
   7   2   0       89.76       89.48      3.04 o 
   8   2   0      130.60      118.06      4.43 o 
   9   2   0      188.84      194.32      7.00 o 
  -7   3   0       20.97       17.04      2.58 o 
  -6   3   0       12.40       13.71      1.96 o 
  -5   3   0      124.58      116.96      5.14 o 
  -4   3   0      914.76      914.69     13.39 o 
  -3   3   0      693.91      730.66      9.82 o 
  -2   3   0       17.38       10.18      0.68 o 
  -1   3   0     3074.10     3292.88     46.26 o 
   0   3   0     3774.20     3867.77     53.96 o 
   1   3   0     4608.56     4226.80     84.90 o 
   2   3   0      738.84      784.25     14.92 o 
   3   3   0     2066.65     2180.99     29.68 o 
   4   3   0     1259.33     1489.26     18.83 o 
   5   3   0      476.78      480.85      7.50 o 
   6   3   0      178.46      172.39      4.24 o 
   7   3   0       58.05       64.78      2.49 o 
   8   3   0       10.05        7.02      1.95 o 
   9   3   0        1.26        1.96      2.29 o 
  -7   4   0       14.14       17.17      2.58 o 
  -6   4   0       31.11       30.86      2.51 o 
  -5   4   0      799.95      771.69     13.18 o 
  -4   4   0        5.54        8.18      1.24 o 
  -3   4   0      510.39      513.68      7.28 o 
  -2   4   0     1574.49     1712.11     22.08 o 
  -1   4   0      765.83      785.02     10.69 o 
   0   4   0      194.10      188.68      4.45 o 
   1   4   0     3459.55     3423.97     52.19 o 
   2   4   0     1000.21     1078.87     16.85 o 
   3   4   0       45.28       36.45      1.19 o 
   4   4   0     4939.52     5135.33     69.21 o 
   5   4   0       29.40       36.06      1.61 o 
   6   4   0     1031.12     1023.57     15.01 o 
   7   4   0        5.31        5.01      1.15 o 
   8   4   0       55.37       56.71      2.73 o 
   9   4   0       43.86       48.01      4.61 o 
  -6   5   0      284.33      279.98     15.14 o 
  -5   5   0        4.59        6.53      2.36 o 
  -4   5   0      757.34      717.23     12.43 o 
  -3   5   0       45.54       44.86      2.35 o 
  -2   5   0     1565.69     1610.04     21.02 o 
  -1   5   0     3069.65     3166.63     43.74 o 
   0   5   0      629.74      739.46     12.00 o 
   1   5   0     4011.51     4023.85     67.52 o 
   2   5   0      774.09      774.51     13.88 o 
   3   5   0     1095.67     1066.15     17.82 o 
   4   5   0      241.07      229.82      8.34 o 
   5   5   0     2069.41     2101.96     29.13 o 
   6   5   0      467.27      463.43      7.60 o 
   7   5   0      151.19      150.70      4.31 o 
   8   5   0       55.19       65.17      4.48 o 
   9   5   0       19.33       22.64      4.94 o 
  -6   6   0        1.91        9.08      3.94 o 
  -5   6   0      114.15      113.75      5.65 o 
  -4   6   0      173.15      150.49      4.39 o 
  -3   6   0       89.32      100.30      3.38 o 
  -2   6   0      410.45      368.46      5.88 o 
  -1   6   0      148.74      149.97      3.29 o 
   0   6   0       17.77       18.91      1.22 o 
   1   6   0     2940.43     2879.00     63.86 o 
   2   6   0       54.42       70.29      4.90 o 
   3   6   0      660.07      656.20     11.49 o 
   4   6   0      637.38      649.93     14.02 o 
   5   6   0      163.32      166.62      5.30 o 
   6   6   0      711.92      692.96     15.26 o 
   7   6   0      305.09      280.86      9.47 o 
   8   6   0       13.73       12.96      3.23 o 
   9   6   0        2.32        2.61      3.41 o 
  -5   7   0       19.23       18.52      3.73 o 
  -4   7   0      577.64      538.87     11.35 o 
  -3   7   0       19.20       22.97      2.53 o 
  -2   7   0      356.33      362.85      6.57 o 
  -1   7   0      545.66      533.67      8.65 o 
   0   7   0      241.52      256.47      4.75 o 
   1   7   0      794.52      840.64     17.53 o 
   2   7   0      527.70      485.98     15.04 o 
   3   7   0      795.05      816.23     17.17 o 
   4   7   0      765.39      756.62     16.07 o 
   5   7   0     1565.37     1499.57     30.14 o 
   6   7   0      172.55      159.52      5.75 o 
   7   7   0     1122.56     1091.92     23.09 o 
   8   7   0       30.95       35.76      6.04 o 
   9   7   0       12.06       11.58      3.73 o 
  -4   8   0       47.01       42.90      3.68 o 
  -3   8   0       64.68       71.25      3.73 o 
  -2   8   0      192.26      161.33      6.15 o 
  -1   8   0       13.85       17.64      1.72 o 
   0   8   0      225.73      231.45      5.36 o 
   1   8   0      336.68      332.46      8.10 o 
   2   8   0       40.85       40.12      2.76 o 
   3   8   0       32.40       36.75      2.78 o 
   4   8   0       31.05       27.54      3.52 o 
   5   8   0       23.65       24.17      3.63 o 
   6   8   0        5.91        5.69      2.85 o 
   7   8   0       81.01       79.16      4.49 o 
   8   8   0       16.55       18.11      3.59 o 
  -3   9   0       53.21       63.03      3.90 o 
  -2   9   0       43.07       34.53      2.78 o 
  -1   9   0      214.64      211.16      6.84 o 
   0   9   0      549.43      564.53     25.09 o 
   1   9   0        7.14        6.95      2.14 o 
   2   9   0      446.73      427.54     13.80 o 
   3   9   0      200.77      206.53      6.46 o 
   4   9   0      217.30      210.11      6.72 o 
   5   9   0     1110.91     1123.05     32.81 o 
   6   9   0       60.88       71.12      4.17 o 
   7   9   0      236.29      257.56      8.37 o 
   8   9   0       32.86       40.51      4.41 o 
  -2  10   0       14.06       13.02      3.11 o 
  -1  10   0       37.51       40.23      3.36 o 
   0  10   0      181.14      195.13      6.90 o 
   1  10   0       68.33       72.94      3.73 o 
   2  10   0        7.30        4.18      2.74 o 
   3  10   0      148.23      147.85      5.96 o 
   4  10   0      117.20      111.49      5.16 o 
   5  10   0        7.30        7.91      3.05 o 
   6  10   0      677.32      640.19     15.32 o 
   7  10   0       52.26       53.88      5.53 o 
   8  10   0        1.18        7.40      4.65 o 
  -1  11   0       75.54       79.73      4.59 o 
   0  11   0      400.70      364.00     17.57 o 
   1  11   0        3.24        4.13      4.53 o 
   2  11   0      327.60      328.61      9.43 o 
   3  11   0      218.99      222.95      7.59 o 
   4  11   0       32.86       33.74      5.30 o 
   5  11   0      222.02      235.00      9.93 o 
   6  11   0      122.25      115.17      6.10 o 
   7  11   0       95.49       96.30      5.97 o 
   1  12   0      327.39      317.43     22.03 o 
   2  12   0       11.85       14.72      3.20 o 
   3  12   0      292.42      312.10      9.64 o 
   4  12   0       43.57       41.19      4.41 o 
   5  12   0        0.79       -0.77      3.57 o 
  -4 -12   1       11.61       10.55      3.82 o 
  -3 -12   1       10.68       11.27      3.90 o 
  -2 -12   1        7.23       14.13      5.74 o 
  -6 -11   1      132.25      128.86      6.26 o 
  -5 -11   1        6.49        6.62      3.44 o 
  -4 -11   1      270.46      264.11     15.63 o 
  -3 -11   1       40.08       50.05      4.30 o 
  -2 -11   1      160.85      154.51      6.52 o 
  -1 -11   1      154.96      170.29      6.98 o 
   0 -11   1       52.52       41.50      4.20 o 
  -7 -10   1       13.18       13.98      3.79 o 
  -6 -10   1        2.76        2.80      3.34 o 
  -5 -10   1       64.69       66.78      4.61 o 
  -4 -10   1        3.90        2.25      2.92 o 
  -3 -10   1      205.90      202.82      7.62 o 
  -2 -10   1       63.55       69.68      6.99 o 
  -1 -10   1       67.84       72.95      4.15 o 
   0 -10   1      378.99      380.07     15.93 o 
   1 -10   1        2.13        1.24      2.88 o 
   2 -10   1       32.22       38.96      3.74 o 
  -8  -9   1        2.34        0.13      3.75 o 
  -7  -9   1       97.26       98.49      5.33 o 
  -6  -9   1      264.93      256.99      7.97 o 
  -5  -9   1      256.46      248.65      7.76 o 
  -4  -9   1      149.19      149.28      5.84 o 
  -3  -9   1      235.45      229.17      7.14 o 
  -2  -9   1      216.74      223.41      6.85 o 
  -1  -9   1      163.95      175.37      6.10 o 
   0  -9   1     1047.39     1008.98     18.58 o 
   1  -9   1       17.25       16.17      2.90 o 
   2  -9   1      368.31      345.85      8.47 o 
   3  -9   1       69.66       72.71      4.96 o 
  -8  -8   1      471.64      458.23     12.16 o 
  -7  -8   1        1.54        1.65      2.87 o 
  -6  -8   1        4.51        3.82      2.76 o 
  -5  -8   1     1111.15     1069.81     22.52 o 
  -4  -8   1       57.65       58.12      3.75 o 
  -3  -8   1      389.59      369.65      9.26 o 
  -2  -8   1      135.65      132.12      4.15 o 
  -1  -8   1       43.68       47.79      2.61 o 
   0  -8   1      963.54      962.73     27.39 o 
   1  -8   1      254.10      241.56      5.89 o 
   2  -8   1       12.87       15.98      2.26 o 
   3  -8   1      146.64      129.63      4.93 o 
   4  -8   1      159.16      182.25      9.61 o 
  -9  -7   1      238.10      217.21      8.23 o 
  -8  -7   1       14.51       12.87      3.41 o 
  -7  -7   1       46.63       46.61      3.85 o 
  -6  -7   1      297.51      271.51      7.75 o 
  -5  -7   1      350.17      339.92      9.17 o 
  -4  -7   1       77.29       86.43      3.98 o 
  -3  -7   1     2010.29     1961.20     38.51 o 
  -2  -7   1      286.28      299.83      6.63 o 
  -1  -7   1       58.43       56.37      2.50 o 
   0  -7   1     1713.77     1703.04     32.50 o 
   1  -7   1        5.53        9.25      1.49 o 
   2  -7   1     1011.86      958.68     16.50 o 
   3  -7   1       58.59       67.06      3.32 o 
   4  -7   1       61.94       60.92      3.86 o 
   5  -7   1      144.22      150.68      6.91 o 
  -9  -6   1       23.71       19.31      4.87 o 
  -8  -6   1     1302.33     1281.84     27.09 o 
  -7  -6   1       13.21       12.18      2.84 o 
  -6  -6   1      342.91      339.93     17.54 o 
  -5  -6   1      775.26      753.22     16.11 o 
  -4  -6   1      295.48      301.26     12.47 o 
  -3  -6   1     1446.53     1424.06     23.72 o 
  -2  -6   1     2278.48     2334.58     34.80 o 
  -1  -6   1      215.23      201.81      4.75 o 
   0  -6   1      104.62      104.68      2.86 o 
   1  -6   1     1617.30     1611.34     23.07 o 
   2  -6   1      162.85      169.49      3.53 o 
   3  -6   1      487.68      433.28     11.37 o 
   4  -6   1      109.67      112.34      4.50 o 
   5  -6   1        1.53       -0.05      3.24 o 
   6  -6   1      274.89      312.78     12.75 o 
  -9  -5   1      140.75      124.67      4.95 o 
  -8  -5   1       79.00       72.03      3.56 o 
  -7  -5   1        4.27        5.55      1.98 o 
  -6  -5   1       18.01       22.01      2.01 o 
  -5  -5   1      366.48      353.74      8.56 o 
  -4  -5   1       33.30       34.68      1.49 o 
  -3  -5   1      976.04      938.09     15.95 o 
  -2  -5   1      664.37      753.50     12.88 o 
  -1  -5   1      283.79      307.22      7.15 o 
   0  -5   1     3089.63     3190.82     48.83 o 
   1  -5   1      102.37      111.79      3.04 o 
   2  -5   1        5.51        5.00      1.08 o 
   3  -5   1       40.91       42.74      1.94 o 
   4  -5   1      428.50      411.66      8.05 o 
   5  -5   1        1.16        3.06      2.84 o 
   6  -5   1      119.02      106.63      5.62 o 
  -9  -4   1       12.35        6.10      3.15 o 
  -8  -4   1      279.85      294.75      7.10 o 
  -7  -4   1      530.64      517.22     10.77 o 
  -6  -4   1     2709.41     2739.90     54.58 o 
  -5  -4   1      346.79      345.22      5.43 o 
  -4  -4   1     4039.73     4114.30     60.34 o 
  -3  -4   1      477.37      509.80      8.63 o 
  -2  -4   1     4481.30     4595.52     75.90 o 
  -1  -4   1     3032.90     2984.62     42.01 o 
   0  -4   1     1973.69     2195.06     31.08 o 
   1  -4   1     3625.25     3427.01     44.19 o 
   2  -4   1       84.60       87.35      2.16 o 
   3  -4   1      927.60      916.57     12.27 o 
   4  -4   1      753.92      743.66     11.12 o 
   5  -4   1      115.50      113.25      3.57 o 
   6  -4   1       13.96       20.05      2.38 o 
   7  -4   1      191.41      193.07      6.63 o 
  -9  -3   1       86.54       78.61      3.89 o 
  -8  -3   1      376.61      391.36      9.08 o 
  -7  -3   1      638.50      635.78     10.92 o 
  -6  -3   1     1022.15     1034.24     15.06 o 
  -5  -3   1      244.55      233.93      4.90 o 
  -4  -3   1      452.92      523.74      8.54 o 
  -3  -3   1       70.21       64.28      1.45 o 
  -2  -3   1       25.94       23.52      0.94 o 
  -1  -3   1      110.83      100.86      2.07 o 
   0  -3   1      213.56      239.58      3.90 o 
   1  -3   1     1142.91     1189.88     15.71 o 
   2  -3   1       51.25       90.74      2.51 o 
   3  -3   1      266.59      280.09      4.40 o 
   4  -3   1        0.61        0.06      1.05 o 
   5  -3   1      365.40      369.19      7.09 o 
   6  -3   1      447.16      418.35     11.59 o 
   7  -3   1        9.59       13.92      2.83 o 
  -9  -2   1       43.49       46.89      3.50 o 
  -8  -2   1      236.48      242.35      6.40 o 
  -7  -2   1      423.82      422.05      7.77 o 
  -6  -2   1      192.91      195.75      3.80 o 
  -5  -2   1      669.23      700.11     10.41 o 
  -4  -2   1    15030.23    13371.02    199.82 o 
  -3  -2   1      299.02      313.25      4.83 o 
  -2  -2   1    13434.87    11405.18    197.99 o 
  -1  -2   1     5048.46     4504.12     70.27 o 
   0  -2   1     1091.03     1144.66     16.26 o 
   1  -2   1     5831.82     5721.88     78.12 o 
   2  -2   1     6654.09     6663.69    143.73 o 
   3  -2   1     1892.38     1829.72     22.04 o 
   4  -2   1      477.79      459.32      6.89 o 
   5  -2   1      302.11      297.23      8.08 o 
   6  -2   1       72.12       79.00      3.24 o 
   7  -2   1      810.69      816.45     21.99 o 
   8  -2   1       11.75        5.54      2.97 o 
  -9  -1   1      104.11      102.56      5.24 o 
  -8  -1   1       95.14      100.16      4.11 o 
  -7  -1   1      286.19      271.59      6.45 o 
  -6  -1   1        2.29        0.30      1.16 o 
  -5  -1   1      205.03      184.75      3.43 o 
  -4  -1   1      817.31      957.38     14.89 o 
  -3  -1   1     1046.22     1041.10     14.47 o 
  -2  -1   1     9054.27     8526.23    184.90 o 
  -1  -1   1       36.54       44.27      0.88 o 
   0  -1   1      137.81      132.11      1.88 o 
   1  -1   1     1177.83     1216.46     14.47 o 
   2  -1   1      868.87      869.94     11.17 o 
   3  -1   1      319.24      337.16      5.00 o 
   4  -1   1      107.48      140.37      2.81 o 
   5  -1   1      155.15      146.89      3.58 o 
   6  -1   1       37.85       35.27      2.17 o 
   7  -1   1       27.05       29.21      2.60 o 
   8  -1   1       16.00       16.88      3.35 o 
  -8   0   1        7.67        8.70      2.57 o 
  -7   0   1      601.19      604.25     11.71 o 
  -6   0   1      372.53      374.78      6.01 o 
  -5   0   1      143.68      151.02      2.95 o 
  -4   0   1      762.33      760.88     10.32 o 
  -3   0   1      322.33      294.11      4.65 o 
  -2   0   1    25302.96    21015.26    496.35 o 
  -1   0   1     6235.51     6008.38    167.71 o 
   0   0   1      218.52      244.59      4.47 o 
   1   0   1      868.20      868.23     12.59 o 
   2   0   1     6741.86     5977.70     93.90 o 
   3   0   1      693.14      666.49      9.02 o 
   4   0   1     2159.68     2147.50     31.96 o 
   5   0   1     1281.58     1253.13     17.98 o 
   6   0   1       16.88       18.69      1.60 o 
   7   0   1      312.51      295.35      6.98 o 
   8   0   1       13.55       13.96      2.95 o 
  -8   1   1       83.48       85.24      5.94 o 
  -7   1   1       87.04       85.39      3.54 o 
  -6   1   1      121.77      117.44      3.66 o 
  -5   1   1      669.69      668.33      9.43 o 
  -4   1   1       16.90       26.64      2.13 o 
  -3   1   1     3247.29     3192.36     43.28 o 
  -2   1   1       10.05       13.00      0.93 o 
  -1   1   1     4728.05     4422.83     58.92 o 
   0   1   1      389.66      421.67      5.82 o 
   1   1   1      104.74      114.78      2.28 o 
   2   1   1        8.84       15.21      1.31 o 
   3   1   1       79.20       74.93      2.06 o 
   4   1   1      105.00       98.17      2.28 o 
   5   1   1      344.47      357.64      5.98 o 
   6   1   1       23.98       26.24      2.57 o 
   7   1   1       65.86       69.91      2.60 o 
   8   1   1       84.80       94.79      4.65 o 
   9   1   1       25.29       27.89      3.79 o 
  -8   2   1       18.26       14.07      2.72 o 
  -7   2   1      183.31      189.40      5.38 o 
  -6   2   1      293.00      286.10      6.02 o 
  -5   2   1       81.66       85.37      2.82 o 
  -4   2   1      145.54      149.38      3.01 o 
  -3   2   1     1065.10     1084.57     15.34 o 
  -2   2   1       13.37       14.19      0.52 o 
  -1   2   1     1740.73     1757.09     19.86 o 
   0   2   1     7304.54     6411.10     80.21 o 
   1   2   1      625.63      669.74     11.36 o 
   2   2   1      993.97     1040.57     15.42 o 
   3   2   1       64.13       82.86      1.61 o 
   4   2   1      954.53      947.90     11.66 o 
   5   2   1     1040.40     1005.92     13.66 o 
   6   2   1        4.70        3.82      1.34 o 
   7   2   1       93.54       88.47      2.91 o 
   8   2   1       61.83       56.08      4.16 o 
   9   2   1        3.10        4.34      2.35 o 
  -8   3   1      111.38      129.94     10.42 o 
  -7   3   1       17.10       17.04      2.55 o 
  -6   3   1      282.84      281.11      6.07 o 
  -5   3   1      638.31      618.24     10.62 o 
  -4   3   1       32.35       27.65      1.58 o 
  -3   3   1     2677.17     2784.18     35.09 o 
  -2   3   1       95.68       94.77      1.56 o 
  -1   3   1     2296.75     2236.80     26.66 o 
   0   3   1     6608.70     6038.14    115.96 o 
   1   3   1     5670.60     5265.54    145.35 o 
   2   3   1      533.64      640.99     10.98 o 
   3   3   1     2499.40     2552.06     34.58 o 
   4   3   1      196.81      184.80      3.39 o 
   5   3   1      651.63      685.83      8.76 o 
   6   3   1      788.86      811.83     12.14 o 
   7   3   1        5.45        4.14      1.59 o 
   8   3   1      159.06      172.13      5.23 o 
   9   3   1       28.07       35.15      4.47 o 
  -7   4   1       19.71       22.96      2.63 o 
  -6   4   1      157.37      165.77      4.36 o 
  -5   4   1        0.42        2.34      1.47 o 
  -4   4   1       14.59       19.74      1.53 o 
  -3   4   1      644.28      644.28      8.80 o 
  -2   4   1      897.28      933.24     13.53 o 
  -1   4   1     1955.64     2007.51     26.03 o 
   0   4   1     1123.17     1243.07     17.49 o 
   1   4   1        2.02        4.45      0.69 o 
   2   4   1      788.22      776.86     13.96 o 
   3   4   1      165.12      194.35      3.81 o 
   4   4   1        3.18        2.00      1.09 o 
   5   4   1      581.09      580.70      8.87 o 
   6   4   1        5.62        4.76      1.52 o 
   7   4   1        7.13        6.88      1.68 o 
   8   4   1      141.17      137.39      3.99 o 
   9   4   1        0.73        1.50      2.96 o 
  -7   5   1       13.05        9.93      3.79 o 
  -6   5   1       62.10       68.90      4.74 o 
  -5   5   1      204.23      184.27      8.98 o 
  -4   5   1       40.54       46.10      3.65 o 
  -3   5   1      448.52      448.36      8.17 o 
  -2   5   1      539.86      495.96      7.21 o 
  -1   5   1      509.27      495.46      7.63 o 
   0   5   1     2938.87     3001.34     50.70 o 
   1   5   1     3071.57     2974.00     45.49 o 
   2   5   1      241.06      241.43      4.94 o 
   3   5   1     4462.93     4619.63     77.22 o 
   4   5   1       44.41       41.62      1.67 o 
   5   5   1      665.63      660.00      9.94 o 
   6   5   1     1475.00     1462.19     23.43 o 
   7   5   1      202.75      217.36      5.28 o 
   8   5   1       96.33      109.28      4.04 o 
   9   5   1      113.38      120.83      6.00 o 
  -6   6   1        8.87       14.33      3.90 o 
  -5   6   1       17.25       12.40      3.30 o 
  -4   6   1        5.64        0.97      1.92 o 
  -3   6   1       62.37       62.38      2.67 o 
  -2   6   1      783.46      759.97     10.66 o 
  -1   6   1       10.38       12.97      1.23 o 
   0   6   1       12.01       17.57      1.32 o 
   1   6   1        9.15       11.23      2.78 o 
   2   6   1       55.54       44.18      2.15 o 
   3   6   1      152.66      164.23      4.79 o 
   4   6   1      220.61      229.32      4.78 o 
   5   6   1      175.72      186.99      4.43 o 
   6   6   1        0.30       -0.05      1.82 o 
   7   6   1       15.99       19.55      2.45 o 
   8   6   1       83.00       83.33      3.97 o 
   9   6   1        1.45       -2.91      4.41 o 
  -5   7   1      127.72      129.44      6.26 o 
  -4   7   1       60.98       60.47      3.48 o 
  -3   7   1       89.29       85.78      3.71 o 
  -2   7   1      607.43      583.95      9.45 o 
  -1   7   1       16.75       15.48      1.68 o 
   0   7   1      501.63      474.76      9.31 o 
   1   7   1     2215.89     2129.52     36.45 o 
   2   7   1     1185.63     1225.80     34.40 o 
   3   7   1     1838.29     1771.03     43.51 o 
   4   7   1      302.96      298.18     14.23 o 
   5   7   1      205.75      215.64      6.38 o 
   6   7   1      723.04      717.94     15.87 o 
   7   7   1      524.40      534.88     17.65 o 
   8   7   1       55.21       65.21      4.29 o 
   9   7   1      128.54      124.44      8.10 o 
  -5   8   1        8.98       10.57      3.94 o 
  -4   8   1      192.04      194.79      6.20 o 
  -3   8   1       99.38       92.51      7.05 o 
  -2   8   1      151.49      145.37      4.27 o 
  -1   8   1      341.24      351.93     10.51 o 
   0   8   1      136.70      138.10      5.75 o 
   1   8   1      835.50      828.18     15.30 o 
   2   8   1     1408.05     1402.83     28.24 o 
   3   8   1       37.79       36.81      2.68 o 
   4   8   1      467.62      436.31     10.48 o 
   5   8   1       15.17       12.66      2.44 o 
   6   8   1        1.95       -0.78      2.63 o 
   7   8   1      103.65      107.57      5.53 o 
   8   8   1       45.02       44.78      4.07 o 
   9   8   1        5.15       -0.52      4.40 o 
  -4   9   1       29.11       26.24      4.95 o 
  -3   9   1       15.30       19.91      3.11 o 
  -2   9   1      627.21      616.11     12.49 o 
  -1   9   1      177.28      169.20      5.36 o 
   0   9   1       37.76       38.30      2.23 o 
   1   9   1      384.51      376.77      9.33 o 
   2   9   1      458.56      443.57     10.75 o 
   3   9   1      879.07      869.93     30.46 o 
   4   9   1     1649.72     1626.10     36.37 o 
   5   9   1       99.06      101.94      7.89 o 
   6   9   1      241.27      250.56      8.60 o 
   7   9   1      354.01      356.90      9.92 o 
   8   9   1       20.53       22.82      3.73 o 
  -3  10   1       74.94       74.99      5.32 o 
  -2  10   1       43.80       46.78      4.19 o 
  -1  10   1      696.80      700.86     13.94 o 
   0  10   1       89.75       74.18      4.51 o 
   1  10   1       73.31       84.54      3.84 o 
   2  10   1      654.37      655.47     14.89 o 
   3  10   1      354.52      347.50      9.38 o 
   4  10   1      960.44      962.27     20.76 o 
   5  10   1      194.33      189.40      6.93 o 
   6  10   1       32.97       28.68      3.72 o 
   7  10   1       41.06       42.42      4.07 o 
   8  10   1      169.29      173.93      7.32 o 
  -1  11   1       99.59       98.66      4.67 o 
   0  11   1        2.76        2.97      2.98 o 
   1  11   1      510.72      508.13     12.69 o 
   2  11   1      185.16      169.94      6.78 o 
   3  11   1        3.62        5.18      3.06 o 
   4  11   1      513.12      525.85     13.16 o 
   5  11   1      257.94      281.85     12.93 o 
   6  11   1      332.19      321.66     16.05 o 
   7  11   1      247.78      247.88      8.93 o 
   0  12   1      193.54      188.81      9.64 o 
   1  12   1       46.52       51.10      5.97 o 
   2  12   1      236.74      222.38      7.95 o 
   3  12   1       43.67       42.13      4.14 o 
   4  12   1       69.68       71.09      4.93 o 
   5  12   1      630.54      633.81     15.68 o 
   6  12   1       82.05       93.81      6.71 o 
  -6 -11   2        2.50        2.11      3.90 o 
  -5 -11   2      120.24      120.05      6.03 o 
  -4 -11   2      295.28      299.67     18.91 o 
  -3 -11   2        3.42        6.59      3.52 o 
  -2 -11   2      461.94      469.36     12.27 o 
  -1 -11   2       20.77       21.08      3.32 o 
   0 -11   2       25.95       32.80      4.05 o 
  -7 -10   2       92.80      106.61      5.92 o 
  -6 -10   2       85.72       80.03      5.03 o 
  -5 -10   2       54.65       59.32      4.54 o 
  -4 -10   2      380.75      386.50     10.53 o 
  -3 -10   2       41.41       39.87      3.82 o 
  -2 -10   2       95.44       94.20      5.60 o 
  -1 -10   2      610.68      604.16     18.95 o 
   0 -10   2        9.22       10.40      3.38 o 
   1 -10   2       32.45       30.11      3.95 o 
  -8  -9   2        0.60       -1.52      3.85 o 
  -7  -9   2      295.00      275.59      9.03 o 
  -6  -9   2        4.82        0.09      2.89 o 
  -5  -9   2       63.70       67.41      4.21 o 
  -4  -9   2      247.51      233.61      7.32 o 
  -3  -9   2        6.03        7.39      2.58 o 
  -2  -9   2      966.03      928.08     19.98 o 
  -1  -9   2       63.25       64.02      4.00 o 
   0  -9   2       38.09       41.91      3.24 o 
   1  -9   2      239.82      234.67      8.98 o 
   2  -9   2       71.82       74.00      5.26 o 
   3  -9   2       10.09       12.81      4.09 o 
  -8  -8   2        2.12       -1.63      3.29 o 
  -7  -8   2      348.13      334.20     12.48 o 
  -6  -8   2      915.71      847.46     18.86 o 
  -5  -8   2       69.27       72.07      6.00 o 
  -4  -8   2      180.14      166.36      8.07 o 
  -3  -8   2      579.19      555.34     12.83 o 
  -2  -8   2      226.08      225.76      6.59 o 
  -1  -8   2     1179.19     1159.20     21.18 o 
   0  -8   2       68.17       76.51      3.05 o 
   1  -8   2      187.12      172.00      8.55 o 
   2  -8   2      467.40      477.05      9.15 o 
   3  -8   2       29.07       31.59      3.32 o 
   4  -8   2       91.58      104.30      4.99 o 
  -8  -7   2        1.97        3.67      3.36 o 
  -7  -7   2       37.71       46.70      3.93 o 
  -6  -7   2       78.95       79.54      4.20 o 
  -5  -7   2       53.82       50.77      3.44 o 
  -4  -7   2      394.35      362.56      9.09 o 
  -3  -7   2       12.54       14.12      4.30 o 
  -2  -7   2       94.31       88.76      3.35 o 
  -1  -7   2      158.73      157.05      4.60 o 
   0  -7   2       19.42       19.10      1.60 o 
   1  -7   2        0.99        0.76      1.44 o 
   2  -7   2       89.04      100.93      3.26 o 
   3  -7   2        2.42        2.66      2.36 o 
   4  -7   2      140.29      138.69      5.28 o 
   5  -7   2        1.14        3.25      4.80 o 
  -9  -6   2      164.79      183.16      8.34 o 
  -8  -6   2      211.74      203.37      7.37 o 
  -7  -6   2       75.26       69.66      4.36 o 
  -6  -6   2     1196.20     1115.37     29.00 o 
  -5  -6   2      608.59      605.02     14.09 o 
  -4  -6   2     1581.22     1623.60     27.08 o 
  -3  -6   2     2005.03     1980.15     37.80 o 
  -2  -6   2       14.79       18.82      1.42 o 
  -1  -6   2     1552.65     1471.15     20.62 o 
   0  -6   2     1736.50     1766.86     27.80 o 
   1  -6   2      760.71      766.18     12.48 o 
   2  -6   2      203.36      217.12      4.74 o 
   3  -6   2      521.94      482.24      9.12 o 
   4  -6   2      145.92      138.53      4.93 o 
   5  -6   2      420.68      405.43     11.28 o 
  -9  -5   2        3.62        5.80      2.86 o 
  -8  -5   2        2.27        0.22      2.33 o 
  -7  -5   2       35.27       35.13      2.65 o 
  -6  -5   2      109.34      107.80      3.72 o 
  -5  -5   2      234.94      222.24      5.20 o 
  -4  -5   2       67.50       79.22     10.53 o 
  -3  -5   2        3.28        6.04      1.21 o 
  -2  -5   2       33.82       55.52      1.87 o 
  -1  -5   2      848.26      844.78     12.16 o 
   0  -5   2      399.92      377.44      6.74 o 
   1  -5   2      323.84      327.52      5.61 o 
   2  -5   2      374.67      371.77      6.36 o 
   3  -5   2      184.20      172.35      4.95 o 
   4  -5   2       50.92       43.41      3.41 o 
   5  -5   2        6.93        5.51      2.96 o 
   6  -5   2        6.09        2.47      4.35 o 
  -9  -4   2      184.07      189.04      6.89 o 
  -8  -4   2      900.01      863.24     16.08 o 
  -7  -4   2      143.40      126.86      4.24 o 
  -6  -4   2     1330.81     1328.07     26.49 o 
  -5  -4   2      385.73      384.13      8.60 o 
  -4  -4   2     1048.38     1002.08     13.80 o 
  -3  -4   2     3753.49     3732.16     59.93 o 
  -2  -4   2     1629.40     1714.15     23.81 o 
  -1  -4   2     1817.16     1800.27     23.25 o 
   0  -4   2     2755.21     2620.81     37.14 o 
   1  -4   2     1043.36      991.31     14.37 o 
   2  -4   2      599.57      577.42      8.93 o 
   3  -4   2     2184.57     2160.55     27.63 o 
   4  -4   2        6.35       10.09      1.45 o 
   5  -4   2      778.62      769.64     13.13 o 
   6  -4   2      492.89      516.93     12.20 o 
   7  -4   2       64.48       64.57      4.17 o 
  -9  -3   2       13.60       13.85      3.27 o 
  -8  -3   2      361.58      350.84      9.77 o 
  -7  -3   2      142.06      146.18      4.08 o 
  -6  -3   2      575.00      600.50     10.14 o 
  -5  -3   2      220.01      211.39      4.36 o 
  -4  -3   2       12.05       22.10      1.55 o 
  -3  -3   2      135.79      144.41      2.64 o 
  -2  -3   2     1449.62     1393.32     20.89 o 
  -1  -3   2      477.71      462.41      6.33 o 
   0  -3   2       24.19       47.40      1.63 o 
   1  -3   2       12.00       10.41      0.82 o 
   2  -3   2       29.25       30.57      1.11 o 
   3  -3   2      562.47      562.40      7.89 o 
   4  -3   2       56.17       57.79      1.92 o 
   5  -3   2       96.94       97.68      3.27 o 
   6  -3   2      350.71      352.68     11.73 o 
   7  -3   2       88.58      103.72      4.87 o 
  -9  -2   2       60.10       71.42      6.01 o 
  -8  -2   2       89.79      100.67      6.33 o 
  -7  -2   2       11.91       16.04      1.97 o 
  -6  -2   2      864.88      893.11     14.33 o 
  -5  -2   2     1366.27     1364.39     20.84 o 
  -4  -2   2      586.66      560.07     10.17 o 
  -3  -2   2     1129.49     1154.00     17.43 o 
  -2  -2   2      552.11      499.85     10.01 o 
  -1  -2   2      194.99      200.15      3.53 o 
   0  -2   2     7114.05     6606.44    126.22 o 
   1  -2   2     1745.93     1782.82     21.20 o 
   2  -2   2       81.16       83.08      1.67 o 
   3  -2   2     1415.76     1334.55     16.35 o 
   4  -2   2       15.78       14.42      1.23 o 
   5  -2   2      759.87      732.23     11.26 o 
   6  -2   2      207.06      202.31      5.30 o 
   7  -2   2       55.73       56.20      3.76 o 
  -9  -1   2        4.71        1.10      2.73 o 
  -8  -1   2       60.33       63.72      3.84 o 
  -7  -1   2      370.82      385.17      8.35 o 
  -6  -1   2       32.41       29.82      2.84 o 
  -5  -1   2     1382.31     1440.11     21.95 o 
  -4  -1   2        8.90       10.94      1.06 o 
  -3  -1   2       12.62       13.73      1.04 o 
  -2  -1   2     1787.54     1775.72     26.07 o 
  -1  -1   2     1912.11     1993.34     29.35 o 
   0  -1   2       48.45       58.77      1.37 o 
   1  -1   2      631.90      620.42      7.59 o 
   2  -1   2      992.40      993.37     12.76 o 
   3  -1   2      160.07      161.77      2.87 o 
   4  -1   2      982.38      953.33     13.02 o 
   5  -1   2        2.65        3.47      1.18 o 
   6  -1   2      237.86      226.38      5.96 o 
   7  -1   2      104.36      113.98      6.35 o 
   8  -1   2       15.92       12.06      3.55 o 
  -9   0   2       12.69       11.79      4.66 o 
  -8   0   2       75.44       91.22      4.79 o 
  -7   0   2       20.92       23.36      2.34 o 
  -6   0   2       25.51       27.64      1.75 o 
  -5   0   2      786.10      780.89     11.62 o 
  -4   0   2      295.38      279.68      5.04 o 
  -3   0   2     1154.69     1225.59     20.64 o 
  -2   0   2      903.89      862.02     14.52 o 
  -1   0   2      493.02      519.49      7.88 o 
   0   0   2      683.60      721.43      8.54 o 
   1   0   2      797.03      832.05     15.75 o 
   2   0   2       98.42      102.84      3.54 o 
   3   0   2      859.67      858.19     11.45 o 
   4   0   2      102.68       98.27      2.25 o 
   5   0   2        4.28        5.68      1.18 o 
   6   0   2      153.58      148.37      3.82 o 
   7   0   2      183.71      164.88      5.86 o 
   8   0   2        1.12        2.30      2.84 o 
  -8   1   2        9.32        8.78      2.66 o 
  -7   1   2      324.66      323.67      7.35 o 
  -6   1   2      189.92      183.67      4.51 o 
  -5   1   2      573.53      579.07      8.95 o 
  -4   1   2      700.02      720.05     10.62 o 
  -3   1   2      931.19      934.15     13.21 o 
  -2   1   2     3365.00     3384.07     42.49 o 
  -1   1   2     6500.09     5836.78     90.66 o 
   0   1   2      161.60      182.41      3.84 o 
   1   1   2     6147.93     5259.17     73.30 o 
   2   1   2     4272.90     3968.87     58.93 o 
   3   1   2      425.42      456.95      6.35 o 
   4   1   2     2898.62     2849.70     39.11 o 
   5   1   2      221.96      227.14      4.29 o 
   6   1   2      265.66      272.20      5.50 o 
   7   1   2      322.95      330.25      6.89 o 
   8   1   2      148.99      148.28      4.79 o 
  -8   2   2       13.80       19.72      2.81 o 
  -7   2   2        6.90        8.63      2.20 o 
  -6   2   2      242.02      226.03      5.60 o 
  -5   2   2      263.26      288.77      5.77 o 
  -4   2   2       13.56       14.07      1.03 o 
  -3   2   2      120.47      114.92      2.05 o 
  -2   2   2      935.31      947.50     14.37 o 
  -1   2   2        0.88        3.76      0.65 o 
   0   2   2       84.51       94.66      1.73 o 
   1   2   2      748.46      779.74     12.00 o 
   2   2   2      155.55      157.80      2.47 o 
   3   2   2      465.63      545.21      6.57 o 
   4   2   2      320.09      328.83      4.33 o 
   5   2   2      525.29      521.03      8.11 o 
   6   2   2      219.21      210.80      4.27 o 
   7   2   2      148.39      149.31      3.62 o 
   8   2   2       62.58       64.32      3.02 o 
   9   2   2       47.77       47.93      3.44 o 
  -8   3   2       33.99       31.72      3.10 o 
  -7   3   2       70.27       77.64      7.30 o 
  -6   3   2      220.70      226.02      6.59 o 
  -5   3   2       30.74       35.52      1.97 o 
  -4   3   2     1477.07     1496.08     25.80 o 
  -3   3   2      899.58      834.90     13.10 o 
  -2   3   2      620.06      593.11      8.91 o 
  -1   3   2     4584.76     4386.28     56.79 o 
   0   3   2      380.16      422.47      5.73 o 
   1   3   2     5850.21     5159.16    166.66 o 
   2   3   2     3152.35     3162.61     52.78 o 
   3   3   2      916.09      940.52     27.22 o 
   4   3   2     2512.00     2546.44     34.96 o 
   5   3   2     1162.18     1117.12     16.19 o 
   6   3   2      200.68      193.79      3.53 o 
   7   3   2      368.21      379.87      5.96 o 
   8   3   2      324.70      345.90      8.48 o 
   9   3   2       13.96       17.75      3.43 o 
  -7   4   2        0.28        0.76      2.13 o 
  -6   4   2      277.80      269.41      6.33 o 
  -5   4   2       99.13       95.57      3.01 o 
  -4   4   2      392.60      388.50      6.97 o 
  -3   4   2      318.96      320.61      6.67 o 
  -2   4   2       94.25      102.30      1.77 o 
  -1   4   2      102.80      104.20      1.88 o 
   0   4   2     3420.35     3736.69     64.72 o 
   1   4   2       67.66       72.94      1.74 o 
   2   4   2        0.77        3.06      0.67 o 
   3   4   2        1.15        4.71      0.84 o 
   4   4   2      487.46      476.03      7.74 o 
   5   4   2      358.49      370.64      5.74 o 
   6   4   2       24.69       31.18      1.78 o 
   7   4   2        5.50        7.80      1.56 o 
   8   4   2       26.71       32.72      2.65 o 
   9   4   2       17.30       20.15      3.42 o 
  -7   5   2       58.61       69.75      5.12 o 
  -6   5   2       61.90       65.64      6.62 o 
  -5   5   2       90.03       87.84      4.55 o 
  -4   5   2      765.56      732.47     17.45 o 
  -3   5   2      517.55      482.65      8.62 o 
  -2   5   2      754.26      770.78     12.65 o 
  -1   5   2     3969.97     3881.52     48.96 o 
   0   5   2      917.89      927.63     14.42 o 
   1   5   2      658.12      627.62     10.17 o 
   2   5   2     1597.74     1676.78     23.81 o 
   3   5   2     2248.28     2353.11     36.01 o 
   4   5   2     1249.02     1330.70     18.63 o 
   5   5   2     2066.29     2040.20     31.76 o 
   6   5   2       25.02       26.12      2.09 o 
   7   5   2      151.77      153.20      4.49 o 
   8   5   2      307.98      328.47      8.47 o 
   9   5   2        5.93        4.06      3.40 o 
  -6   6   2       24.13       23.17      4.95 o 
  -5   6   2      169.91      168.90      6.84 o 
  -4   6   2      204.98      200.28      7.00 o 
  -3   6   2     1664.75     1624.69     27.24 o 
  -2   6   2      772.95      768.65     11.61 o 
  -1   6   2       81.10       84.74      2.73 o 
   0   6   2     1949.98     1940.39     29.44 o 
   1   6   2        5.71       11.85      3.37 o 
   2   6   2      875.54      911.94     15.72 o 
   3   6   2     1875.27     1901.90     31.55 o 
   4   6   2        4.13        2.85      1.22 o 
   5   6   2       42.94       40.86      2.17 o 
   6   6   2       98.52       91.44      5.80 o 
   7   6   2       27.05       36.93      5.72 o 
   8   6   2       10.25       10.82      3.13 o 
   9   6   2       27.28       45.86      4.83 o 
  -5   7   2       46.95       48.91      4.48 o 
  -4   7   2      150.34      138.80      4.98 o 
  -3   7   2       45.44       44.15      3.07 o 
  -2   7   2       84.87       86.66      2.85 o 
  -1   7   2     1526.63     1454.09     20.61 o 
   0   7   2     3612.62     3671.37     54.92 o 
   1   7   2      768.95      774.86     16.05 o 
   2   7   2      836.14      841.34     15.23 o 
   3   7   2      529.95      530.87      9.18 o 
   4   7   2      204.84      216.31      4.71 o 
   5   7   2     3082.76     3077.53     52.36 o 
   6   7   2      205.09      204.73      5.59 o 
   7   7   2      101.28      106.49      4.32 o 
   8   7   2      129.56      129.69      5.90 o 
   9   7   2        6.68        1.79      3.66 o 
  -5   8   2      372.93      395.05     11.64 o 
  -4   8   2        1.66        1.30      2.73 o 
  -3   8   2      196.02      205.31      5.98 o 
  -2   8   2      528.68      511.89     10.94 o 
  -1   8   2      659.08      657.84     11.29 o 
   0   8   2     1609.84     1598.76     43.88 o 
   1   8   2      381.45      386.55     21.72 o 
   2   8   2      218.05      222.51      6.26 o 
   3   8   2      365.76      342.15     14.61 o 
   4   8   2      283.98      272.15      7.40 o 
   5   8   2      141.72      139.80      5.27 o 
   6   8   2      844.88      817.84     15.71 o 
   7   8   2       12.89        9.90      2.52 o 
   8   8   2        7.80        4.65      3.18 o 
   9   8   2      105.44      119.49      7.77 o 
  -4   9   2       11.69       10.77      3.12 o 
  -3   9   2      330.82      320.58      9.72 o 
  -2   9   2        5.20        4.91      2.36 o 
  -1   9   2        6.17        8.52      2.62 o 
   0   9   2      816.23      814.99     13.67 o 
   1   9   2      247.15      239.46      6.96 o 
   2   9   2     1192.69     1197.88     24.60 o 
   3   9   2      833.58      812.79     17.50 o 
   4   9   2        3.28        8.93      5.34 o 
   5   9   2      372.10      375.62      9.79 o 
   6   9   2      202.86      205.12      8.12 o 
   7   9   2      218.86      234.30      7.76 o 
   8   9   2      159.66      156.35      6.76 o 
  -3  10   2      163.41      169.11      6.89 o 
  -2  10   2      319.89      296.73      9.17 o 
  -1  10   2       14.30       13.54      2.96 o 
   0  10   2       71.39       66.19      4.04 o 
   1  10   2     1365.72     1353.37     24.07 o 
   2  10   2      442.03      431.20     10.69 o 
   3  10   2      320.62      314.74      8.80 o 
   4  10   2      150.54      157.23      7.59 o 
   5  10   2       71.40       70.99      4.65 o 
   6  10   2      537.36      533.37     13.14 o 
   7  10   2      111.99      118.57      5.91 o 
   8  10   2       17.14       24.78      4.07 o 
  -2  11   2        0.49       -2.15      3.63 o 
  -1  11   2        0.01        4.43      2.90 o 
   0  11   2      140.44      127.73      7.36 o 
   1  11   2       48.40       55.84      4.54 o 
   2  11   2        0.53        2.57      2.38 o 
   3  11   2      349.71      360.19      9.85 o 
   4  11   2       35.47       29.73      3.74 o 
   5  11   2       31.01       32.08      3.75 o 
   6  11   2      109.85      133.23      9.76 o 
   7  11   2        7.06        5.03      3.79 o 
   0  12   2       12.88       12.17      3.30 o 
   1  12   2      386.21      381.26     27.99 o 
   2  12   2       23.76       25.30      3.94 o 
   3  12   2      303.84      300.21      9.18 o 
   4  12   2      575.82      592.71     14.69 o 
   5  12   2        3.95        5.72      3.46 o 
   6  12   2       62.73       72.11      5.39 o 
   3  13   2        4.21        3.98      3.18 o 
   4  13   2       38.58       39.86      4.51 o 
  -5 -11   3        0.69        1.03      3.53 o 
  -4 -11   3       17.48       22.79      3.98 o 
  -3 -11   3      112.09      112.24      5.85 o 
  -2 -11   3        1.02        2.86      3.37 o 
  -1 -11   3       22.28       26.27      5.11 o 
  -6 -10   3       21.99       20.38      3.92 o 
  -5 -10   3      384.34      390.14     12.00 o 
  -4 -10   3       14.96       19.05      4.10 o 
  -3 -10   3      340.70      337.77     10.87 o 
  -2 -10   3      329.89      333.91     15.76 o 
  -1 -10   3       37.20       30.29      3.19 o 
   0 -10   3      340.92      345.47     14.36 o 
   1 -10   3      212.16      210.72      8.25 o 
  -7  -9   3        6.31        3.51      3.58 o 
  -6  -9   3        0.18       -3.04      3.04 o 
  -5  -9   3        0.21       -1.74      2.95 o 
  -4  -9   3        0.43       -0.35      2.66 o 
  -3  -9   3       48.41       50.18      5.17 o 
  -2  -9   3       20.51       14.50      3.08 o 
  -1  -9   3      131.15      134.74      5.78 o 
   0  -9   3      173.61      179.92      6.68 o 
   1  -9   3        3.03        5.63      3.06 o 
   2  -9   3       25.12       30.45      3.76 o 
  -8  -8   3      424.34      432.22     14.64 o 
  -7  -8   3      330.66      330.17     10.44 o 
  -6  -8   3        3.69        3.85      3.02 o 
  -5  -8   3      617.94      586.90     24.81 o 
  -4  -8   3      324.14      323.75      8.88 o 
  -3  -8   3      540.58      520.73     12.35 o 
  -2  -8   3      472.96      500.95     11.91 o 
  -1  -8   3      528.85      534.40     11.02 o 
   0  -8   3      365.11      354.38     12.15 o 
   1  -8   3      840.61      809.83     19.15 o 
   2  -8   3      187.52      192.86      5.96 o 
   3  -8   3      213.88      202.00      7.23 o 
  -8  -7   3       15.02       14.43      3.63 o 
  -7  -7   3       14.62       15.89      3.29 o 
  -6  -7   3       29.73       30.10      3.36 o 
  -5  -7   3      162.41      146.95      5.57 o 
  -4  -7   3      280.19      259.73      7.30 o 
  -3  -7   3        0.45       -1.87      1.93 o 
  -2  -7   3        3.11        4.13      1.72 o 
  -1  -7   3      545.72      524.67     10.55 o 
   0  -7   3        3.60        5.55      1.68 o 
   1  -7   3      120.22      114.16      4.80 o 
   2  -7   3       28.73       32.06      2.36 o 
   3  -7   3        6.70        8.30      2.53 o 
   4  -7   3        0.75        0.52      2.58 o 
  -9  -6   3        0.80       -0.24      2.82 o 
  -8  -6   3      153.27      163.97      5.57 o 
  -7  -6   3      360.93      353.22      8.63 o 
  -6  -6   3      215.26      214.23      5.62 o 
  -5  -6   3      713.90      698.42     14.89 o 
  -4  -6   3      414.12      418.20     10.16 o 
  -3  -6   3      170.61      156.22      4.14 o 
  -2  -6   3     1176.77     1131.42     19.44 o 
  -1  -6   3     2584.58     2600.90     35.96 o 
   0  -6   3       15.53       17.58      1.39 o 
   1  -6   3     1394.28     1366.58     19.88 o 
   2  -6   3      888.20      858.78     13.46 o 
   3  -6   3      703.56      648.73     11.61 o 
   4  -6   3      688.84      698.12     13.69 o 
   5  -6   3       31.83       30.66      5.03 o 
  -9  -5   3        6.69       13.96      3.35 o 
  -8  -5   3       41.98       43.09      3.19 o 
  -7  -5   3       57.48       57.68      3.32 o 
  -6  -5   3      430.90      434.10      8.80 o 
  -5  -5   3       66.20       65.58      2.86 o 
  -4  -5   3      447.09      409.11      8.01 o 
  -3  -5   3       13.77       16.30      1.53 o 
  -2  -5   3      105.11      102.00      3.26 o 
  -1  -5   3      815.64      799.91     11.69 o 
   0  -5   3      262.49      273.35      4.76 o 
   1  -5   3       27.73       25.64      1.88 o 
   2  -5   3      630.80      566.38      9.05 o 
   3  -5   3      186.58      185.65      5.15 o 
   4  -5   3       32.68       33.92      2.47 o 
   5  -5   3      154.85      161.30      8.30 o 
   6  -5   3       22.18        7.68      7.13 o 
  -9  -4   3       84.30       84.14      4.96 o 
  -8  -4   3        1.97        3.13      2.44 o 
  -7  -4   3       40.69       43.98      2.96 o 
  -6  -4   3      334.45      326.31      7.07 o 
  -5  -4   3       48.68       50.21      2.36 o 
  -4  -4   3      931.00      870.03     15.16 o 
  -3  -4   3       19.86       18.05      1.43 o 
  -2  -4   3      843.56      769.06     12.14 o 
  -1  -4   3     1978.74     1816.80     23.60 o 
   0  -4   3      134.80      143.64      2.89 o 
   1  -4   3     1740.30     1722.33     22.13 o 
   2  -4   3      172.41      166.60      3.56 o 
   3  -4   3      228.80      227.20      4.06 o 
   4  -4   3      828.43      802.06     11.22 o 
   5  -4   3      684.26      668.51     13.16 o 
   6  -4   3       43.88       51.49      3.61 o 
  -9  -3   3      278.81      304.03      9.76 o 
  -8  -3   3        3.46        4.37      2.73 o 
  -7  -3   3        9.79       13.63      1.97 o 
  -6  -3   3      561.98      563.61      9.73 o 
  -5  -3   3      269.92      263.84      5.74 o 
  -4  -3   3      701.57      697.32     14.19 o 
  -3  -3   3      655.48      662.68     10.58 o 
  -2  -3   3      468.70      499.95      7.00 o 
  -1  -3   3      168.34      155.23      2.82 o 
   0  -3   3     4434.32     4376.92     55.61 o 
   1  -3   3      210.87      222.54      3.37 o 
   2  -3   3     1642.96     1608.51     19.55 o 
   3  -3   3      269.36      268.18      4.42 o 
   4  -3   3       90.16       91.55      2.47 o 
   5  -3   3     1290.50     1308.41     20.83 o 
   6  -3   3        6.32        3.75      2.35 o 
   7  -3   3       12.84        9.35      2.73 o 
  -9  -2   3        8.07       13.72      2.91 o 
  -8  -2   3       39.20       40.53      3.04 o 
  -7  -2   3      203.44      210.89      5.01 o 
  -6  -2   3      388.96      376.89      7.84 o 
  -5  -2   3      402.91      405.62      7.14 o 
  -4  -2   3     1010.32      954.61     14.75 o 
  -3  -2   3       49.30       51.00      1.92 o 
  -2  -2   3      237.86      245.98      4.46 o 
  -1  -2   3      430.06      396.59      5.91 o 
   0  -2   3      129.02      143.69      2.41 o 
   1  -2   3      214.63      200.52      2.75 o 
   2  -2   3       73.36       56.36      1.44 o 
   3  -2   3       84.00       89.23      2.01 o 
   4  -2   3       20.48       21.77      1.39 o 
   5  -2   3      674.22      654.63     10.31 o 
   6  -2   3        8.40       10.63      2.49 o 
   7  -2   3      283.95      258.57     14.25 o 
  -9  -1   3       84.17       97.53      6.25 o 
  -8  -1   3       33.54       33.11      2.96 o 
  -7  -1   3      173.92      183.11      5.10 o 
  -6  -1   3      309.58      322.91      6.63 o 
  -5  -1   3      665.12      639.85     11.77 o 
  -4  -1   3      522.47      514.16      8.41 o 
  -3  -1   3     5993.57     5960.59     86.62 o 
  -2  -1   3      428.05      431.49      6.91 o 
  -1  -1   3      167.25      167.00      4.14 o 
   0  -1   3    13473.07    11276.38    132.80 o 
   1  -1   3     1174.73     1277.89     14.28 o 
   2  -1   3     3500.53     3557.78     39.01 o 
   3  -1   3      732.69      684.74      8.72 o 
   4  -1   3      889.10      934.28     12.82 o 
   5  -1   3      873.70      866.22     13.02 o 
   6  -1   3      431.85      439.20     12.00 o 
   7  -1   3      191.23      194.79      5.33 o 
   8  -1   3       58.66       58.49      3.79 o 
  -8   0   3       20.16       21.10      2.80 o 
  -7   0   3        5.88        7.00      2.14 o 
  -6   0   3        8.73       28.48      5.38 o 
  -5   0   3      177.05      174.35      3.83 o 
  -4   0   3      311.81      327.51      5.72 o 
  -3   0   3      210.53      238.03      4.24 o 
  -2   0   3       55.25       55.58      1.45 o 
  -1   0   3       22.82       21.84      1.27 o 
   0   0   3     2565.88     2573.10     43.84 o 
   1   0   3      959.24     1002.55     11.17 o 
   2   0   3      728.60      754.38      8.59 o 
   3   0   3       10.81       12.32      1.07 o 
   4   0   3       62.80       65.25      1.87 o 
   5   0   3      688.02      661.60     10.18 o 
   6   0   3       86.26       95.21      3.72 o 
   7   0   3       52.28       48.30      2.78 o 
   8   0   3        3.32        3.62      2.71 o 
  -8   1   3      347.81      361.58     12.27 o 
  -7   1   3       73.68       72.84      3.34 o 
  -6   1   3        4.47        4.14      1.55 o 
  -5   1   3     1251.51     1186.11     17.12 o 
  -4   1   3      201.50      211.75      5.70 o 
  -3   1   3     5399.02     5242.94     81.86 o 
  -2   1   3      404.64      383.56      6.69 o 
  -1   1   3     2452.37     2486.10     35.07 o 
   0   1   3     4799.40     4378.51     55.66 o 
   1   1   3      995.43     1066.40     14.89 o 
   2   1   3     2440.29     2494.15     33.59 o 
   3   1   3     2929.79     2953.44     34.74 o 
   4   1   3     1641.99     1576.54     19.06 o 
   5   1   3       30.71       29.97      1.33 o 
   6   1   3     1806.34     1779.34     26.91 o 
   7   1   3      192.89      194.08      4.62 o 
   8   1   3      121.58      116.56      4.79 o 
  -8   2   3      164.07      150.87      5.19 o 
  -7   2   3      199.12      202.91      7.24 o 
  -6   2   3        0.64        4.04      1.58 o 
  -5   2   3       23.63       25.73      1.70 o 
  -4   2   3      618.90      616.33      9.19 o 
  -3   2   3      110.62      113.50      2.00 o 
  -2   2   3     1282.68     1353.47     16.38 o 
  -1   2   3     1674.23     1791.64     27.13 o 
   0   2   3     3921.73     3809.47    108.56 o 
   1   2   3     1722.47     1822.40     31.96 o 
   2   2   3      294.54      338.74      5.10 o 
   3   2   3     1411.49     1480.55     19.14 o 
   4   2   3      156.27      161.34      2.46 o 
   5   2   3      157.09      172.35      3.11 o 
   6   2   3       17.88       20.85      1.58 o 
   7   2   3       58.23       64.10      2.65 o 
   8   2   3        1.79        4.97      4.36 o 
   9   2   3       20.36       17.19      4.19 o 
  -8   3   3      147.47      173.47      5.55 o 
  -7   3   3       17.58       17.90      2.55 o 
  -6   3   3      217.83      224.36      5.69 o 
  -5   3   3     1678.53     1615.68     25.87 o 
  -4   3   3       16.72       20.73      1.38 o 
  -3   3   3     1429.98     1372.54     20.81 o 
  -2   3   3     1746.29     1826.16     31.43 o 
  -1   3   3     4645.57     4731.04     64.12 o 
   0   3   3      405.94      432.75      6.68 o 
   1   3   3     5688.52     5461.02    171.15 o 
   2   3   3      121.63      131.65      2.80 o 
   3   3   3     2908.99     3071.52     41.74 o 
   4   3   3      827.08      770.62     11.17 o 
   5   3   3        9.98       13.84      1.18 o 
   6   3   3     1916.54     1880.88     28.57 o 
   7   3   3       25.45       24.44      2.24 o 
   8   3   3      177.90      184.59      8.98 o 
   9   3   3      147.02      149.71      7.55 o 
  -7   4   3      500.75      480.18     17.34 o 
  -6   4   3      371.10      355.03      7.64 o 
  -5   4   3      193.17      207.15      6.19 o 
  -4   4   3      524.05      512.23     10.53 o 
  -3   4   3      171.11      170.43      5.06 o 
  -2   4   3     3692.04     3685.69     60.60 o 
  -1   4   3     3504.43     3881.67     46.00 o 
   0   4   3       36.68       25.50      1.01 o 
   1   4   3     2174.25     2087.00     39.66 o 
   2   4   3       20.55       16.39      0.97 o 
   3   4   3      653.33      640.06     10.37 o 
   4   4   3      574.50      591.49      8.74 o 
   5   4   3      810.47      782.13     11.51 o 
   6   4   3        1.59        2.64      1.51 o 
   7   4   3      357.58      354.15      8.57 o 
   8   4   3       10.23       10.62      2.83 o 
   9   4   3       45.53       39.51      6.01 o 
  -7   5   3        3.42        3.97      3.88 o 
  -6   5   3       24.58       32.94      3.86 o 
  -5   5   3      529.51      521.59     15.05 o 
  -4   5   3      513.40      516.12     10.92 o 
  -3   5   3     1128.86     1110.17     17.83 o 
  -2   5   3     1061.24     1063.26     16.86 o 
  -1   5   3      744.37      771.87     11.13 o 
   0   5   3       67.44       79.41      2.12 o 
   1   5   3     9248.73     8932.09    307.67 o 
   2   5   3      249.66      266.05      6.13 o 
   3   5   3     3843.63     3940.86     63.68 o 
   4   5   3      205.20      189.59      4.08 o 
   5   5   3       21.26       24.83      2.21 o 
   6   5   3      520.22      545.05     10.15 o 
   7   5   3      104.53      112.12      6.09 o 
   8   5   3      110.93      110.18      4.89 o 
   9   5   3       48.65       45.55      3.87 o 
  -6   6   3      107.87       93.48      5.61 o 
  -5   6   3      181.28      174.68      6.73 o 
  -4   6   3     1266.39     1206.11     36.72 o 
  -3   6   3       85.35       91.22      3.22 o 
  -2   6   3      339.43      320.06      6.91 o 
  -1   6   3      138.81      141.34      2.97 o 
   0   6   3     1715.39     1739.87     29.10 o 
   1   6   3     1159.30     1170.74     26.87 o 
   2   6   3     1378.42     1344.85     25.25 o 
   3   6   3       13.19       13.45      1.35 o 
   4   6   3      479.95      469.52      9.62 o 
   5   6   3     1373.36     1331.64     21.31 o 
   6   6   3        3.39        3.49      1.60 o 
   7   6   3      528.72      530.22     11.63 o 
   8   6   3       85.15       84.92      4.36 o 
   9   6   3      126.50      130.78      6.40 o 
  -6   7   3        0.97        2.88      4.05 o 
  -5   7   3        8.48        9.23      3.50 o 
  -4   7   3       69.41       71.65      3.64 o 
  -3   7   3       17.38       19.15      1.99 o 
  -2   7   3     1498.86     1448.59     36.00 o 
  -1   7   3     1000.10     1040.78     15.10 o 
   0   7   3      136.68      149.25      4.56 o 
   1   7   3      760.31      776.93     16.10 o 
   2   7   3       56.99       60.40      2.23 o 
   3   7   3     1660.84     1785.96     27.86 o 
   4   7   3      470.25      478.64      8.60 o 
   5   7   3      366.35      389.43      7.49 o 
   6   7   3       31.71       34.79      2.33 o 
   7   7   3      239.78      232.06      9.26 o 
   8   7   3        7.30        6.95      3.08 o 
   9   7   3       20.91       26.90      4.60 o 
  -5   8   3        1.65        3.23      3.73 o 
  -4   8   3      237.15      247.72     11.53 o 
  -3   8   3      418.36      391.79     11.97 o 
  -2   8   3      269.58      257.36     11.04 o 
  -1   8   3      559.05      555.85      9.73 o 
   0   8   3      743.11      783.82     12.83 o 
   1   8   3      134.41      149.98      4.47 o 
   2   8   3     2281.17     2280.63     39.11 o 
   3   8   3       72.19       77.45      2.80 o 
   4   8   3      685.17      683.80     13.08 o 
   5   8   3      605.89      570.09     11.43 o 
   6   8   3        5.25        6.52      2.13 o 
   7   8   3      109.56      109.92      4.47 o 
   8   8   3      194.29      202.69      7.64 o 
   9   8   3       34.18       41.69      4.75 o 
  -4   9   3       52.55       46.57      4.51 o 
  -3   9   3      187.68      188.05      7.05 o 
  -2   9   3       10.19        9.59      2.90 o 
  -1   9   3       58.10       58.21      2.73 o 
   0   9   3        5.03        5.25      2.36 o 
   1   9   3      233.29      231.73      6.74 o 
   2   9   3       11.20        7.68      2.18 o 
   3   9   3      246.78      235.99      6.78 o 
   4   9   3      172.91      165.85      5.71 o 
   5   9   3      286.09      291.98     12.48 o 
   6   9   3      219.79      217.03      6.17 o 
   7   9   3      181.58      187.66      5.95 o 
   8   9   3       60.08       56.31      5.59 o 
  -3  10   3      192.60      181.14      7.35 o 
  -2  10   3        2.81        1.16      3.12 o 
  -1  10   3      438.35      439.22      9.81 o 
   0  10   3     1044.92      959.67     25.10 o 
   1  10   3       22.42       24.85      2.57 o 
   2  10   3      853.26      874.75     24.62 o 
   3  10   3       18.58       22.42      2.77 o 
   4  10   3      525.99      544.45     13.03 o 
   5  10   3      505.96      493.51     12.11 o 
   6  10   3      211.16      214.13      8.41 o 
   7  10   3        8.69       12.55      3.34 o 
   8  10   3      192.11      210.37     21.79 o 
  -2  11   3       33.94       35.96      4.53 o 
  -1  11   3        0.42        0.59      2.66 o 
   0  11   3       14.59       15.67      3.96 o 
   1  11   3       85.65       90.72      4.89 o 
   2  11   3       23.71       20.80      2.75 o 
   3  11   3      168.28      176.59      6.52 o 
   4  11   3        0.84       -0.30      3.22 o 
   5  11   3       25.87       25.40      3.59 o 
   6  11   3      131.35      131.08      6.14 o 
   7  11   3       23.86       22.43      3.85 o 
   0  12   3      245.57      243.75      8.73 o 
   1  12   3       19.34       14.45      3.90 o 
   2  12   3      253.48      241.55      8.06 o 
   3  12   3      227.19      243.68     10.07 o 
   4  12   3       86.09       90.54      5.12 o 
   5  12   3        7.94        7.66      3.57 o 
   6  12   3      490.69      536.72     21.97 o 
   2  13   3       15.37       14.07      3.84 o 
   3  13   3      192.59      200.06      7.74 o 
   4  13   3       49.53       47.12      4.50 o 
   5  13   3        0.89       -7.13      7.13 o 
  -6 -10   4      115.75      124.48      9.17 o 
  -5 -10   4       51.07       50.54      5.86 o 
  -4 -10   4      433.52      430.87     14.67 o 
  -3 -10   4      469.17      449.58     12.03 o 
  -2 -10   4      140.65      157.70      6.77 o 
  -1 -10   4      209.47      216.03      6.77 o 
   0 -10   4      370.89      388.00     29.49 o 
  -7  -9   4        2.41        1.86      3.56 o 
  -6  -9   4        0.67        1.19      3.24 o 
  -5  -9   4      114.47      122.84      5.79 o 
  -4  -9   4        2.45        2.90      3.02 o 
  -3  -9   4      788.39      762.71     17.30 o 
  -2  -9   4       11.44       15.63      3.18 o 
  -1  -9   4        2.67        2.27      3.10 o 
   0  -9   4       51.58       58.30      3.78 o 
   1  -9   4       53.02       44.29      7.34 o 
  -7  -8   4       10.15       13.78      3.77 o 
  -6  -8   4      123.14      131.19      6.09 o 
  -5  -8   4      347.60      323.90      9.17 o 
  -4  -8   4       15.16       13.08      2.98 o 
  -3  -8   4      854.69      832.04     18.28 o 
  -2  -8   4      283.11      275.38      7.95 o 
  -1  -8   4      796.89      770.17     16.98 o 
   0  -8   4      946.59      982.66     18.14 o 
   1  -8   4       50.80       50.74      3.48 o 
   2  -8   4      624.89      698.86     15.70 o 
   3  -8   4       79.38       84.40      6.58 o 
  -8  -7   4      227.78      223.59     10.94 o 
  -7  -7   4        8.72        3.99      3.22 o 
  -6  -7   4        9.28       11.99      3.21 o 
  -5  -7   4      346.14      321.32      8.87 o 
  -4  -7   4       61.69       71.82      4.93 o 
  -3  -7   4      238.39      236.67      8.55 o 
  -2  -7   4      492.44      484.53     10.13 o 
  -1  -7   4      716.68      710.22     11.93 o 
   0  -7   4       14.09       13.90      1.74 o 
   1  -7   4      221.84      235.63      5.25 o 
   2  -7   4       63.22       58.42      2.83 o 
   3  -7   4      313.46      330.27      7.08 o 
   4  -7   4       24.99       22.35      4.35 o 
  -8  -6   4      112.64      123.61      5.63 o 
  -7  -6   4        3.44       -0.92      2.34 o 
  -6  -6   4       70.00       67.85      3.30 o 
  -5  -6   4      155.44      139.98      5.97 o 
  -4  -6   4       66.03       72.79      4.11 o 
  -3  -6   4     1717.74     1629.73     27.37 o 
  -2  -6   4       14.32       14.54      1.87 o 
  -1  -6   4       57.64       54.63      2.24 o 
   0  -6   4      861.79      836.29     12.59 o 
   1  -6   4     1255.39     1190.69     16.01 o 
   2  -6   4      154.71      153.00      4.08 o 
   3  -6   4      127.35      130.04      5.52 o 
   4  -6   4      108.12      122.58      5.48 o 
   5  -6   4       28.07       36.33      4.86 o 
  -9  -5   4        3.75        2.19      4.93 o 
  -8  -5   4      170.81      176.54      5.64 o 
  -7  -5   4      114.97      111.19      4.32 o 
  -6  -5   4      215.70      205.49      5.42 o 
  -5  -5   4      354.26      326.90      7.08 o 
  -4  -5   4      624.53      631.44     19.31 o 
  -3  -5   4       87.65       96.51      3.17 o 
  -2  -5   4     2855.50     2882.24     47.15 o 
  -1  -5   4      763.72      801.63     11.88 o 
   0  -5   4      165.07      160.12      3.38 o 
   1  -5   4     3249.57     3159.68     40.00 o 
   2  -5   4       13.84       12.99      1.43 o 
   3  -5   4      273.54      287.03      5.53 o 
   4  -5   4       54.45       58.12      3.44 o 
   5  -5   4       56.37       82.16      5.58 o 
  -9  -4   4       89.59       84.80      4.99 o 
  -8  -4   4      422.98      418.52      9.58 o 
  -7  -4   4       94.15       84.01      3.70 o 
  -6  -4   4        7.96        8.02      1.95 o 
  -5  -4   4       14.46       18.41      3.32 o 
  -4  -4   4        1.01        0.44      1.28 o 
  -3  -4   4      654.66      629.31     10.12 o 
  -2  -4   4       35.51       39.66      1.46 o 
  -1  -4   4       28.91       36.50      2.42 o 
   0  -4   4       11.53       10.68      1.05 o 
   1  -4   4      488.90      487.11      7.07 o 
   2  -4   4      130.33      138.11      3.61 o 
   3  -4   4     2119.31     2090.56     24.91 o 
   4  -4   4        4.59        3.99      1.41 o 
   5  -4   4       80.66       85.08      3.57 o 
   6  -4   4      116.69      121.79      5.10 o 
  -9  -3   4       16.37       22.70      3.69 o 
  -8  -3   4       42.94       46.44      3.58 o 
  -7  -3   4      683.48      689.43     13.12 o 
  -6  -3   4       88.95       85.54      3.76 o 
  -5  -3   4      455.52      459.28      8.89 o 
  -4  -3   4     2047.68     1953.14     32.14 o 
  -3  -3   4      100.80      105.81      3.18 o 
  -2  -3   4     5172.39     5001.45     63.57 o 
  -1  -3   4     1129.27     1129.48     14.97 o 
   0  -3   4     1640.24     1719.91     22.39 o 
   1  -3   4     2362.84     2325.65     27.95 o 
   2  -3   4      802.50      843.63     10.02 o 
   3  -3   4     1903.71     1924.70     22.90 o 
   4  -3   4      735.30      732.22      9.53 o 
   5  -3   4       78.58       83.12      4.81 o 
   6  -3   4        3.09        2.51      2.32 o 
  -9  -2   4       35.93       30.10      3.62 o 
  -8  -2   4       89.49       96.41      5.55 o 
  -7  -2   4      192.61      195.45      4.83 o 
  -6  -2   4       36.59       40.30      2.77 o 
  -5  -2   4        0.54        2.13      1.34 o 
  -4  -2   4        4.07        4.76      1.07 o 
  -3  -2   4      543.21      548.34      8.96 o 
  -2  -2   4      618.68      590.32      8.15 o 
  -1  -2   4       60.02       91.85      1.83 o 
   0  -2   4      610.27      700.28      9.47 o 
   1  -2   4      208.57      192.00      2.73 o 
   2  -2   4      490.94      469.56      5.85 o 
   3  -2   4     1230.13     1181.44     13.66 o 
   4  -2   4      177.16      185.60      3.22 o 
   5  -2   4       86.57       92.13      3.10 o 
   6  -2   4       14.54       12.51      2.52 o 
   7  -2   4        0.60       -2.55      2.55 o 
  -9  -1   4      127.75      129.99      5.14 o 
  -8  -1   4       26.99       31.32      3.68 o 
  -7  -1   4      783.27      800.32     14.91 o 
  -6  -1   4      150.24      154.78      3.94 o 
  -5  -1   4     1109.90     1170.65     18.16 o 
  -4  -1   4      470.02      465.26      9.06 o 
  -3  -1   4       32.54       30.27      1.35 o 
  -2  -1   4     3160.02     3210.57     47.27 o 
  -1  -1   4     3286.20     3249.26     41.30 o 
   0  -1   4     2586.96     2694.59     33.57 o 
   1  -1   4       82.71       74.38      2.65 o 
   2  -1   4     4381.27     4570.24     53.40 o 
   3  -1   4      395.99      414.89      5.24 o 
   4  -1   4     1392.14     1390.30     18.02 o 
   5  -1   4      932.96      923.43     14.72 o 
   6  -1   4      145.64      146.28      4.04 o 
   7  -1   4      223.71      226.86      6.70 o 
  -8   0   4      138.24      139.31      4.91 o 
  -7   0   4       35.01       29.32      2.65 o 
  -6   0   4      273.75      268.50      5.72 o 
  -5   0   4      176.03      166.50      3.83 o 
  -4   0   4       40.26       51.14      1.82 o 
  -3   0   4     2177.24     2205.65     32.81 o 
  -2   0   4      834.74      845.73     12.91 o 
  -1   0   4     1745.37     1789.35     24.55 o 
   0   0   4     1912.78     2030.79     23.82 o 
   1   0   4        2.45        5.15      0.70 o 
   2   0   4     1051.48     1104.20     12.88 o 
   3   0   4       61.01       70.31      1.57 o 
   4   0   4       59.35       56.73      1.65 o 
   5   0   4        1.70        0.39      1.47 o 
   6   0   4      463.80      490.45      8.72 o 
   7   0   4      161.22      143.79      5.20 o 
   8   0   4      102.34      115.03      5.02 o 
  -8   1   4      157.98      148.54      5.13 o 
  -7   1   4      507.26      504.57      9.46 o 
  -6   1   4      138.02      132.52      3.77 o 
  -5   1   4      842.26      859.65     12.72 o 
  -4   1   4      684.53      699.62     11.13 o 
  -3   1   4     2501.09     2527.48     47.32 o 
  -2   1   4      117.40      121.79      2.91 o 
  -1   1   4     2623.68     2682.94     35.36 o 
   0   1   4     1358.47     1402.03     15.37 o 
   1   1   4      383.43      383.56      5.83 o 
   2   1   4     6015.00     5603.80     88.61 o 
   3   1   4      691.83      732.91      8.44 o 
   4   1   4     2340.58     2423.78     28.87 o 
   5   1   4     1261.30     1234.10     18.94 o 
   6   1   4      120.50      124.72      6.99 o 
   7   1   4       43.87       49.54      3.50 o 
   8   1   4      266.31      260.93      7.24 o 
  -8   2   4       78.61       86.27      5.16 o 
  -7   2   4       62.67       69.00      3.63 o 
  -6   2   4      887.65      883.29     14.69 o 
  -5   2   4      229.22      217.90      4.71 o 
  -4   2   4      579.83      565.45      8.59 o 
  -3   2   4     2410.81     2477.52     39.92 o 
  -2   2   4      171.13      230.12      3.68 o 
  -1   2   4      900.47      937.50     19.03 o 
   0   2   4     3452.89     3649.58     69.68 o 
   1   2   4     3325.46     3470.25     45.98 o 
   2   2   4     1206.17     1303.12     18.43 o 
   3   2   4     2449.19     2449.73     34.36 o 
   4   2   4      113.43      115.87      1.90 o 
   5   2   4      870.86      929.93     14.43 o 
   6   2   4      741.61      707.83     11.56 o 
   7   2   4       71.98       67.58      2.68 o 
   8   2   4      575.90      582.51     23.86 o 
  -8   3   4       63.92       73.07      3.87 o 
  -7   3   4      364.60      365.28      9.50 o 
  -6   3   4       11.17       16.69      1.79 o 
  -5   3   4       85.76       90.86      4.67 o 
  -4   3   4      389.68      390.49      6.89 o 
  -3   3   4     3198.78     3297.40     56.14 o 
  -2   3   4       35.11       33.86      1.84 o 
  -1   3   4     5869.73     5920.51    142.40 o 
   0   3   4      270.50      284.37      5.38 o 
   1   3   4     1164.60     1304.46     15.89 o 
   2   3   4     1993.88     2037.81     28.65 o 
   3   3   4       59.15       85.41      1.78 o 
   4   3   4     1123.91     1154.65     16.30 o 
   5   3   4      383.29      391.82      6.79 o 
   6   3   4      567.44      584.09     11.33 o 
   7   3   4       70.64       66.17      3.31 o 
   8   3   4      409.28      406.57      9.77 o 
   9   3   4       51.71       51.76      5.15 o 
  -7   4   4        1.50        1.12      3.50 o 
  -6   4   4       77.57       79.45      5.18 o 
  -5   4   4        4.00        4.47      2.09 o 
  -4   4   4      861.04      844.69     16.06 o 
  -3   4   4      689.82      694.55     13.13 o 
  -2   4   4     1669.32     1626.69     27.39 o 
  -1   4   4       38.06       31.39      0.98 o 
   0   4   4      641.67      599.27      9.20 o 
   1   4   4      618.30      580.06      8.40 o 
   2   4   4     1125.02     1164.60     18.11 o 
   3   4   4     5427.69     5369.31     81.32 o 
   4   4   4      181.35      173.42      3.21 o 
   5   4   4      915.51      954.25     17.01 o 
   6   4   4      971.93      936.53     20.53 o 
   7   4   4      444.79      452.86     10.26 o 
   8   4   4      220.70      246.73     11.63 o 
   9   4   4        6.64        7.25      4.82 o 
  -7   5   4        2.77        2.29      3.70 o 
  -6   5   4      296.67      322.32      9.69 o 
  -5   5   4      132.13      131.46      4.88 o 
  -4   5   4       15.39       14.45      2.14 o 
  -3   5   4      330.55      324.10     13.14 o 
  -2   5   4       74.86       83.45      2.89 o 
  -1   5   4      774.11      861.45     12.30 o 
   0   5   4      629.39      686.40      9.83 o 
   1   5   4      861.82      933.29     14.41 o 
   2   5   4       35.01       42.58      1.43 o 
   3   5   4      390.69      374.76      6.52 o 
   4   5   4        3.00        5.58      1.06 o 
   5   5   4      200.62      212.55      5.05 o 
   6   5   4      350.20      336.39      8.02 o 
   7   5   4        5.09        6.21      2.50 o 
   8   5   4      539.28      557.82     17.24 o 
   9   5   4        4.16        5.14      4.07 o 
  -6   6   4      224.15      222.16     18.12 o 
  -5   6   4      264.50      279.71      8.79 o 
  -4   6   4       28.01       31.05      2.79 o 
  -3   6   4       56.77       61.66      3.01 o 
  -2   6   4     3796.03     3763.57     62.17 o 
  -1   6   4       19.38       27.73      1.91 o 
   0   6   4     1097.50     1064.05     15.02 o 
   1   6   4      477.67      478.77      9.61 o 
   2   6   4      371.44      347.48      6.26 o 
   3   6   4     1334.36     1249.54     23.66 o 
   4   6   4      911.81      912.51     13.71 o 
   5   6   4      225.34      219.01      5.21 o 
   6   6   4      511.01      504.68     10.80 o 
   7   6   4      678.61      691.74     14.39 o 
   8   6   4       57.56       60.02      3.94 o 
   9   6   4      380.93      380.90     28.92 o 
  -6   7   4        1.18        5.79      6.17 o 
  -5   7   4       17.36        5.36      4.14 o 
  -4   7   4        8.72        2.99      3.58 o 
  -3   7   4      191.50      184.40      9.10 o 
  -2   7   4      242.07      234.09      5.67 o 
  -1   7   4      611.13      630.08     10.62 o 
   0   7   4      269.38      264.42      5.22 o 
   1   7   4       61.26       53.85      2.05 o 
   2   7   4      110.26      104.33      2.90 o 
   3   7   4      593.95      630.22     10.65 o 
   4   7   4      990.56      988.48     16.13 o 
   5   7   4       27.31       32.97      2.08 o 
   6   7   4       95.41       99.49      3.58 o 
   7   7   4       39.00       37.78      3.25 o 
   8   7   4       30.12       30.22      3.75 o 
   9   7   4        2.40        5.41      5.20 o 
  -5   8   4      109.01      125.54      7.85 o 
  -4   8   4      155.12      148.25      8.03 o 
  -3   8   4       73.68       73.71      4.72 o 
  -2   8   4     1152.40     1145.72     25.84 o 
  -1   8   4       52.63       49.76      2.20 o 
   0   8   4     1428.71     1367.87     21.10 o 
   1   8   4      921.29      952.74     18.95 o 
   2   8   4      411.50      414.64      7.58 o 
   3   8   4      484.11      471.28      8.50 o 
   4   8   4     1505.13     1461.06     23.23 o 
   5   8   4        8.55        6.44      1.70 o 
   6   8   4      609.02      605.68     18.08 o 
   7   8   4      442.67      441.91     11.83 o 
   8   8   4        3.42        2.70      3.23 o 
  -4   9   4       45.99       49.84     15.90 o 
  -3   9   4       75.10       72.46      4.55 o 
  -2   9   4       29.03       26.07      3.45 o 
  -1   9   4      211.97      221.88      5.74 o 
   0   9   4       26.97       24.19      2.40 o 
   1   9   4      830.42      815.64     17.92 o 
   2   9   4        1.90        2.68      1.67 o 
   3   9   4       39.20       39.49      2.44 o 
   4   9   4      605.05      584.92     11.66 o 
   5   9   4      190.68      171.47      5.18 o 
   6   9   4        0.65        0.46      2.30 o 
   7   9   4      161.67      161.99      6.71 o 
   8   9   4       15.82       19.45      4.00 o 
  -3  10   4        5.68        5.30      3.39 o 
  -2  10   4      220.89      199.44      7.49 o 
  -1  10   4      222.43      213.35     11.91 o 
   0  10   4       96.63       80.41      3.71 o 
   1  10   4      118.04      128.03      4.47 o 
   2  10   4      691.60      655.38     12.76 o 
   3  10   4      196.29      172.93      5.99 o 
   4  10   4      713.11      708.30     15.85 o 
   5  10   4       28.72       33.59      2.93 o 
   6  10   4      327.65      340.91      8.32 o 
   7  10   4       91.12       98.81      5.70 o 
   8  10   4       30.67       42.09      6.50 o 
  -2  11   4       71.01       69.79      5.11 o 
  -1  11   4      446.80      455.15     19.63 o 
   0  11   4      130.09      134.78      5.26 o 
   1  11   4       51.26       57.18      5.78 o 
   2  11   4      140.16      144.52      5.26 o 
   3  11   4      343.28      340.39     16.52 o 
   4  11   4       15.66       22.11      3.09 o 
   5  11   4      245.75      259.30     13.05 o 
   6  11   4       32.04       37.12      5.71 o 
   7  11   4       84.77       82.45      6.72 o 
  -1  12   4       57.15       55.55      4.23 o 
   0  12   4       67.04       75.57      4.83 o 
   1  12   4      139.53      152.71     11.30 o 
   2  12   4      157.35      151.44      6.36 o 
   3  12   4       60.40       62.77      4.58 o 
   4  12   4      411.38      429.50     17.46 o 
   5  12   4      262.75      254.64      8.54 o 
   6  12   4       21.42       24.80      4.24 o 
   1  13   4       42.30       41.50      4.86 o 
   2  13   4      449.17      483.18     12.80 o 
   3  13   4      224.61      223.17     10.42 o 
   4  13   4       15.74       16.75      3.94 o 
   5  13   4      576.12      612.73     15.50 o 
  -4 -10   5       78.86       71.78      5.05 o 
  -3 -10   5       26.20       22.82      3.85 o 
  -2 -10   5      500.90      539.64     24.14 o 
  -6  -9   5      176.02      170.84      7.35 o 
  -5  -9   5      395.00      403.08     12.83 o 
  -4  -9   5        4.12        5.78      3.33 o 
  -3  -9   5       79.65       78.95      4.79 o 
  -2  -9   5        3.43        0.51      3.06 o 
  -1  -9   5      387.88      391.08     13.31 o 
   0  -9   5        3.67        3.53      2.79 o 
   1  -9   5       97.93       98.80      9.60 o 
  -7  -8   5      240.87      235.34      8.35 o 
  -6  -8   5       35.29       35.16      4.08 o 
  -5  -8   5       43.95       43.48      3.92 o 
  -4  -8   5      133.20      129.73      5.77 o 
  -3  -8   5      361.89      335.94      9.25 o 
  -2  -8   5       26.88       34.10      6.29 o 
  -1  -8   5      295.18      290.31      8.49 o 
   0  -8   5       27.37       29.51      3.02 o 
   1  -8   5       82.64       93.67      4.71 o 
   2  -8   5      175.84      179.12      6.81 o 
  -8  -7   5        7.27        7.47      3.90 o 
  -7  -7   5       55.13       48.13      4.49 o 
  -6  -7   5      736.57      707.43     16.29 o 
  -5  -7   5       25.23       24.96      3.27 o 
  -4  -7   5      465.03      446.41      9.34 o 
  -3  -7   5     2147.76     2152.69     36.19 o 
  -2  -7   5       11.41        9.51      1.80 o 
  -1  -7   5      278.41      305.27      6.32 o 
   0  -7   5      254.56      268.29      5.38 o 
   1  -7   5      311.68      320.03      7.17 o 
   2  -7   5      147.99      150.95      4.49 o 
   3  -7   5      132.48      124.45      9.05 o 
  -8  -6   5       33.17       30.99      3.39 o 
  -7  -6   5       72.02       68.41      3.73 o 
  -6  -6   5       51.25       43.11      3.96 o 
  -5  -6   5       35.24       33.89      3.53 o 
  -4  -6   5       11.65       11.76      3.17 o 
  -3  -6   5        2.07        2.00      1.52 o 
  -2  -6   5      134.06      146.53      3.83 o 
  -1  -6   5     2314.51     2285.58     34.73 o 
   0  -6   5      240.22      253.63      5.43 o 
   1  -6   5       10.60       14.75      1.67 o 
   2  -6   5       87.22      101.31      3.01 o 
   3  -6   5       17.47       20.07      3.12 o 
   4  -6   5       18.69       26.22      4.93 o 
  -8  -5   5      106.38      114.93      5.70 o 
  -7  -5   5       35.69       33.48      3.85 o 
  -6  -5   5      590.17      574.55     13.72 o 
  -5  -5   5       22.40       23.22      3.05 o 
  -4  -5   5     1498.13     1493.75     25.35 o 
  -3  -5   5     1338.84     1300.44     20.31 o 
  -2  -5   5      395.49      400.70      7.26 o 
  -1  -5   5     1477.44     1444.71     22.28 o 
   0  -5   5     1661.04     1668.28     23.62 o 
   1  -5   5      105.27      112.49      2.86 o 
   2  -5   5      604.72      628.15      9.23 o 
   3  -5   5      956.66      985.12     15.09 o 
   4  -5   5        5.38        5.55      4.80 o 
   5  -5   5      354.60      376.36     12.90 o 
  -8  -4   5       53.89       51.22      3.51 o 
  -7  -4   5       19.26       18.18      2.55 o 
  -6  -4   5       32.36       33.84      2.56 o 
  -5  -4   5       52.10       54.46      2.67 o 
  -4  -4   5       44.03       53.29      2.50 o 
  -3  -4   5        0.41       -0.77      1.31 o 
  -2  -4   5      558.32      538.49      8.28 o 
  -1  -4   5      248.90      232.28      4.26 o 
   0  -4   5      603.02      571.84      8.84 o 
   1  -4   5      713.59      698.71      9.77 o 
   2  -4   5       18.25       23.60      1.52 o 
   3  -4   5      137.69      131.65      2.88 o 
   4  -4   5       64.05       60.40      3.97 o 
   5  -4   5      165.10      172.68      5.74 o 
   6  -4   5       59.32       68.72      3.87 o 
  -8  -3   5       48.89       50.53      3.78 o 
  -7  -3   5       34.32       36.50      2.79 o 
  -6  -3   5      189.68      183.65      5.08 o 
  -5  -3   5      248.31      233.79      5.52 o 
  -4  -3   5      542.18      526.04      9.81 o 
  -3  -3   5      436.01      384.59      6.82 o 
  -2  -3   5     2826.39     2956.26     38.05 o 
  -1  -3   5       69.81       70.38      1.87 o 
   0  -3   5     2783.26     2799.68     36.07 o 
   1  -3   5      584.99      614.20      8.15 o 
   2  -3   5     1405.57     1414.94     17.05 o 
   3  -3   5      534.04      526.96      7.12 o 
   4  -3   5      234.64      238.84      4.87 o 
   5  -3   5      464.42      451.39     10.66 o 
   6  -3   5      188.50      182.61      6.52 o 
  -8  -2   5       11.04        8.09      2.94 o 
  -7  -2   5      143.66      133.77      5.08 o 
  -6  -2   5        2.99        0.52      1.76 o 
  -5  -2   5      836.94      809.23     14.42 o 
  -4  -2   5       91.83      107.38      4.57 o 
  -3  -2   5        4.99        9.71      1.22 o 
  -2  -2   5     2351.84     2413.04     31.16 o 
  -1  -2   5     1338.58     1505.43     19.63 o 
   0  -2   5       78.69       57.52      1.58 o 
   1  -2   5      134.38      127.62      2.15 o 
   2  -2   5      941.14      930.13     10.92 o 
   3  -2   5        1.74        5.89      1.22 o 
   4  -2   5      887.63      867.86     12.98 o 
   5  -2   5       16.19       15.91      2.09 o 
   6  -2   5       86.91       93.35      7.92 o 
   7  -2   5        0.67       -0.33      2.59 o 
  -8  -1   5      308.87      319.66     10.34 o 
  -7  -1   5      141.44      146.36      5.36 o 
  -6  -1   5       24.36       24.90      2.14 o 
  -5  -1   5      753.72      734.41     13.13 o 
  -4  -1   5       25.50       23.93      1.77 o 
  -3  -1   5      581.14      576.33      9.41 o 
  -2  -1   5     2400.13     2390.18     32.98 o 
  -1  -1   5      567.65      593.18      8.12 o 
   0  -1   5     5164.48     5295.82     61.89 o 
   1  -1   5      382.46      416.54      5.11 o 
   2  -1   5      910.59      962.95     11.85 o 
   3  -1   5      745.06      705.86      8.47 o 
   4  -1   5     1317.60     1331.13     19.04 o 
   5  -1   5       16.49       17.85      2.02 o 
   6  -1   5      774.30      771.14     18.64 o 
   7  -1   5      135.33      141.73      5.33 o 
  -8   0   5      156.75      182.30      9.77 o 
  -7   0   5      147.33      153.09      9.46 o 
  -6   0   5        7.27        5.08      1.93 o 
  -5   0   5      452.16      448.76      8.65 o 
  -4   0   5      946.19      966.18     15.14 o 
  -3   0   5      190.60      165.92      3.42 o 
  -2   0   5     2436.49     2524.39     37.35 o 
  -1   0   5     5079.82     5189.57     65.68 o 
   0   0   5      646.93      734.99      8.98 o 
   1   0   5     6523.59     6448.05    115.97 o 
   2   0   5      657.09      608.60      7.63 o 
   3   0   5      145.53      144.90      2.47 o 
   4   0   5     2759.59     2663.47     36.60 o 
   5   0   5      161.20      170.67      4.00 o 
   6   0   5      297.90      301.78      7.52 o 
   7   0   5      201.80      208.26      8.42 o 
   8   0   5        0.92        4.44      2.74 o 
  -8   1   5       92.86      103.36      4.44 o 
  -7   1   5       69.61       75.97      5.02 o 
  -6   1   5       73.93       78.67      2.96 o 
  -5   1   5     1099.62     1122.15     45.09 o 
  -4   1   5      252.81      266.51      5.40 o 
  -3   1   5      321.07      310.55      5.43 o 
  -2   1   5     2005.48     1981.88     26.38 o 
  -1   1   5      105.75       99.24      2.33 o 
   0   1   5      824.45      832.77      9.81 o 
   1   1   5        6.94        8.45      0.56 o 
   2   1   5     1930.42     2056.38     26.02 o 
   3   1   5     1583.05     1633.98     21.15 o 
   4   1   5     1648.31     1623.05     21.23 o 
   5   1   5      290.57      290.91      5.54 o 
   6   1   5     1216.89     1191.87     22.31 o 
   7   1   5       42.48       37.82      3.20 o 
   8   1   5      186.26      171.25      5.65 o 
  -8   2   5       53.25       50.22      3.39 o 
  -7   2   5       37.24       37.30      2.77 o 
  -6   2   5      495.60      504.07     12.74 o 
  -5   2   5       34.30       42.44      3.06 o 
  -4   2   5      522.38      477.63      8.68 o 
  -3   2   5       10.72       11.29      0.88 o 
  -2   2   5     2281.94     2377.18     40.26 o 
  -1   2   5     3458.92     3339.59     45.31 o 
   0   2   5      301.03      337.12      5.85 o 
   1   2   5     6474.28     6334.04    148.34 o 
   2   2   5     2166.25     2267.15     39.16 o 
   3   2   5     2541.24     2785.85     39.09 o 
   4   2   5      984.10      956.33     13.61 o 
   5   2   5      876.11      841.64     13.21 o 
   6   2   5      261.18      253.46      7.04 o 
   7   2   5      568.54      556.70     10.85 o 
   8   2   5       88.32       87.43      8.65 o 
  -7   3   5        0.76        2.00      1.94 o 
  -6   3   5        4.68        6.37      1.63 o 
  -5   3   5       33.71       42.38      2.54 o 
  -4   3   5       41.30       44.31      1.72 o 
  -3   3   5        1.94        0.04      1.37 o 
  -2   3   5        2.22        1.99      0.88 o 
  -1   3   5      201.04      168.73      3.60 o 
   0   3   5       42.04       36.66      1.26 o 
   1   3   5      261.11      256.87      4.49 o 
   2   3   5       10.58       14.23      0.60 o 
   3   3   5       12.05       19.87      1.49 o 
   4   3   5     2153.10     2208.21     33.88 o 
   5   3   5       42.08       42.64      2.18 o 
   6   3   5      375.30      362.40      7.79 o 
   7   3   5        3.29        5.58      7.95 o 
   8   3   5      103.95      112.98      6.99 o 
  -7   4   5        8.16        9.68      3.66 o 
  -6   4   5      561.13      580.53     25.05 o 
  -5   4   5       32.02       37.63      3.16 o 
  -4   4   5     1413.81     1369.01     35.17 o 
  -3   4   5      216.69      202.75      5.75 o 
  -2   4   5      106.82      102.13      2.86 o 
  -1   4   5      505.71      426.74      6.52 o 
   0   4   5     3446.27     3731.61     47.90 o 
   1   4   5     1968.27     2045.31     25.85 o 
   2   4   5     1134.70     1173.94     18.68 o 
   3   4   5      863.77      872.23     13.86 o 
   4   4   5      822.66      859.45     14.96 o 
   5   4   5     4433.16     4432.48     87.79 o 
   6   4   5        7.33       11.70      2.43 o 
   7   4   5      228.40      231.82     10.14 o 
   8   4   5      101.75      111.43      6.40 o 
  -7   5   5       17.76       12.27      4.94 o 
  -6   5   5       77.26       65.43      5.42 o 
  -5   5   5      208.46      182.12      7.85 o 
  -4   5   5      195.55      191.10      6.22 o 
  -3   5   5     1023.68     1033.94     21.54 o 
  -2   5   5        6.57        6.88      1.27 o 
  -1   5   5       25.91       34.47      1.43 o 
   0   5   5     1961.02     2085.22     30.55 o 
   1   5   5       12.81       28.49      1.41 o 
   2   5   5      152.71      136.72      3.23 o 
   3   5   5      386.85      379.77      6.60 o 
   4   5   5        0.64        1.94      0.96 o 
   5   5   5       12.19       15.89      2.09 o 
   6   5   5        1.53        2.47      2.03 o 
   7   5   5      154.90      143.02      6.50 o 
   8   5   5        2.23        1.38      3.77 o 
   9   5   5       25.61       33.52      4.95 o 
  -6   6   5       20.31       19.01      4.75 o 
  -5   6   5       17.55       13.42      4.06 o 
  -4   6   5     1217.51     1226.88     29.23 o 
  -3   6   5      458.06      455.62     18.61 o 
  -2   6   5       37.12       38.66      2.69 o 
  -1   6   5      860.13      876.81     14.59 o 
   0   6   5     2456.65     2555.34     34.65 o 
   1   6   5       45.45       29.81      1.33 o 
   2   6   5     3723.64     3820.42     58.17 o 
   3   6   5      718.52      731.72     11.91 o 
   4   6   5      114.05      115.74      3.01 o 
   5   6   5     2048.14     2011.05     31.38 o 
   6   6   5      127.15      125.43      4.58 o 
   7   6   5      919.04      897.65     28.80 o 
   8   6   5       64.65       70.90      5.26 o 
   9   6   5        2.09        0.37      4.11 o 
  -6   7   5        0.69        0.65      4.25 o 
  -5   7   5       86.95       88.80      6.40 o 
  -4   7   5        1.02        1.85      3.19 o 
  -3   7   5      947.99      920.26     22.83 o 
  -2   7   5       46.81       44.38      2.62 o 
  -1   7   5      198.90      199.91      4.32 o 
   0   7   5      435.02      412.99      6.64 o 
   1   7   5       68.32       71.81      2.55 o 
   2   7   5      293.96      275.38      6.81 o 
   3   7   5     1827.74     1836.41     31.69 o 
   4   7   5       52.35       39.94      2.04 o 
   5   7   5       14.81       17.70      2.07 o 
   6   7   5      719.81      702.29     14.22 o 
   7   7   5       11.63       12.19      2.77 o 
   8   7   5       39.38       43.45      4.66 o 
   9   7   5        2.58        1.37      7.40 o 
  -5   8   5       67.82       70.04      6.30 o 
  -4   8   5        2.23        1.21      3.82 o 
  -3   8   5      217.61      215.05      7.10 o 
  -2   8   5      161.27      155.23      4.55 o 
  -1   8   5      398.10      371.56      8.04 o 
   0   8   5      365.48      372.21      6.96 o 
   1   8   5       21.23       20.64      1.60 o 
   2   8   5     1729.03     1695.02     26.64 o 
   3   8   5      269.33      259.37      5.41 o 
   4   8   5      163.36      159.33      4.10 o 
   5   8   5      728.72      733.50     12.64 o 
   6   8   5      224.10      219.62      7.36 o 
   7   8   5      148.22      148.59      6.25 o 
   8   8   5      159.89      157.50      9.46 o 
  -4   9   5        4.77        7.52      4.64 o 
  -3   9   5       69.41       70.89      4.66 o 
  -2   9   5      434.09      434.45     11.05 o 
  -1   9   5      461.72      457.09      9.55 o 
   0   9   5       74.48       73.01      3.27 o 
   1   9   5      515.50      567.11     12.91 o 
   2   9   5      110.34      107.70      3.15 o 
   3   9   5      997.77      967.99     16.17 o 
   4   9   5      152.28      149.40      4.14 o 
   5   9   5       51.51       52.98      3.06 o 
   6   9   5      474.21      469.80     18.79 o 
   7   9   5        5.40        3.41      2.99 o 
   8   9   5       59.35       62.58      6.83 o 
  -3  10   5      191.87      183.31      7.34 o 
  -2  10   5        1.03        0.67      2.86 o 
  -1  10   5        0.95        2.19      2.43 o 
   0  10   5      265.21      246.63      6.50 o 
   1  10   5      100.39       97.20      4.52 o 
   2  10   5        9.84       13.45      2.06 o 
   3  10   5      224.41      229.41      6.04 o 
   4  10   5       18.35       15.80      2.40 o 
   5  10   5        1.67        0.99      2.31 o 
   6  10   5      176.40      191.06      6.61 o 
   7  10   5       12.56       12.48      3.59 o 
   8  10   5       79.65       86.45      9.18 o 
  -2  11   5      730.54      737.10     23.65 o 
  -1  11   5      114.26      116.82      6.24 o 
   0  11   5       65.55       72.59      3.85 o 
   1  11   5     1173.06     1148.02     20.72 o 
   2  11   5       35.03       36.12      3.06 o 
   3  11   5      217.67      218.50      7.21 o 
   4  11   5      598.75      611.58     14.38 o 
   5  11   5      163.75      169.52      5.68 o 
   6  11   5      110.20      116.86      6.71 o 
   7  11   5      159.69      155.95      6.98 o 
  -1  12   5        3.31        5.49      3.16 o 
   0  12   5       22.94       19.40      4.23 o 
   1  12   5       21.78       22.62      6.02 o 
   2  12   5       21.61       23.10      3.49 o 
   3  12   5      482.83      480.71     11.04 o 
   4  12   5      137.90      137.39      6.24 o 
   5  12   5      103.81      107.45      5.41 o 
   6  12   5       91.03       91.87      6.28 o 
   1  13   5      408.18      433.37     10.53 o 
   2  13   5       37.52       34.29      5.39 o 
   3  13   5      117.69      133.51      6.32 o 
   4  13   5      241.82      253.08      8.77 o 
   5  13   5       32.99       43.89     10.02 o 
  -5  -9   6      123.43      123.17     11.71 o 
  -4  -9   6      142.14      129.97      6.26 o 
  -3  -9   6       56.83       60.22      6.22 o 
  -2  -9   6      272.79      290.69      8.95 o 
  -1  -9   6      231.81      224.66     15.93 o 
  -6  -8   6       11.29       11.15      3.85 o 
  -5  -8   6      344.19      313.94     11.67 o 
  -4  -8   6      341.47      343.35      9.84 o 
  -3  -8   6      172.91      179.94      8.89 o 
  -2  -8   6        1.80       -1.50      2.94 o 
  -1  -8   6       40.97       42.02      4.74 o 
   0  -8   6       16.98       24.58      2.69 o 
   1  -8   6       19.05       21.45      3.44 o 
  -7  -7   6       21.74       24.40      3.14 o 
  -6  -7   6      152.99      155.72      9.02 o 
  -5  -7   6      478.98      462.59      9.95 o 
  -4  -7   6      505.19      491.19     10.16 o 
  -3  -7   6       21.96       22.40      2.63 o 
  -2  -7   6     1256.06     1260.37     22.11 o 
  -1  -7   6      550.05      551.66     10.91 o 
   0  -7   6      104.54      102.16      3.68 o 
   1  -7   6      759.51      770.97     18.33 o 
   2  -7   6       79.91       92.50      5.80 o 
  -8  -6   6        1.46       -0.37      2.92 o 
  -7  -6   6       52.24       51.21      4.55 o 
  -6  -6   6       39.11       44.00      3.84 o 
  -5  -6   6        0.80        0.75      2.13 o 
  -4  -6   6      413.20      408.69      8.65 o 
  -3  -6   6      120.53      117.68      3.72 o 
  -2  -6   6      149.73      155.96      4.17 o 
  -1  -6   6       71.33       69.59      2.86 o 
   0  -6   6       34.91       39.44      2.36 o 
   1  -6   6        3.38        4.13      1.76 o 
   2  -6   6      271.31      286.54     13.57 o 
   3  -6   6       32.85       45.54      5.76 o 
  -8  -5   6        1.53        2.18      2.67 o 
  -7  -5   6       19.06       21.95      3.60 o 
  -6  -5   6      422.23      406.89      8.80 o 
  -5  -5   6       24.96       24.93      2.38 o 
  -4  -5   6     1118.55     1076.93     21.98 o 
  -3  -5   6       11.71       12.24      1.78 o 
  -2  -5   6     1449.14     1418.96     22.13 o 
  -1  -5   6      289.87      282.71      5.73 o 
   0  -5   6      764.08      761.88     11.65 o 
   1  -5   6      786.34      800.33     11.35 o 
   2  -5   6      315.99      319.61      6.11 o 
   3  -5   6      148.23      159.37      5.44 o 
   4  -5   6      334.33      360.39     12.16 o 
  -8  -4   6        7.21        6.65      3.11 o 
  -7  -4   6      117.25      115.84      4.49 o 
  -6  -4   6      326.59      316.25      7.31 o 
  -5  -4   6      272.97      271.42      6.36 o 
  -4  -4   6      161.21      158.57      4.45 o 
  -3  -4   6     1122.32     1150.58     18.20 o 
  -2  -4   6      178.57      189.08      4.16 o 
  -1  -4   6      112.30      104.07      2.96 o 
   0  -4   6     1687.37     1679.48     23.73 o 
   1  -4   6       80.71       85.39      3.32 o 
   2  -4   6      549.45      530.52      7.92 o 
   3  -4   6        2.21        3.88      2.35 o 
   4  -4   6       39.02       35.52      3.40 o 
   5  -4   6      191.79      207.39      6.55 o 
  -8  -3   6       54.02       50.58      3.86 o 
  -7  -3   6       96.77      102.81      4.15 o 
  -6  -3   6      106.19      111.34      5.34 o 
  -5  -3   6       21.92       23.83      2.06 o 
  -4  -3   6     1788.51     1750.62     29.21 o 
  -3  -3   6        4.37        6.16      1.12 o 
  -2  -3   6      831.63      823.00     11.37 o 
  -1  -3   6      229.33      219.10      3.83 o 
   0  -3   6     1179.70     1220.64     16.38 o 
   1  -3   6      122.40      118.21      2.99 o 
   2  -3   6     2720.61     2665.84     31.35 o 
   3  -3   6       59.06       58.85      2.89 o 
   4  -3   6      179.02      178.52      6.35 o 
   5  -3   6      340.81      335.17     12.69 o 
   6  -3   6       11.66       10.54      2.92 o 
  -8  -2   6      132.69      135.37      6.09 o 
  -7  -2   6       21.91       31.80      4.14 o 
  -6  -2   6      332.00      341.57      7.49 o 
  -5  -2   6      603.96      590.27     11.07 o 
  -4  -2   6      421.28      419.02      8.42 o 
  -3  -2   6     6048.67     5905.44     86.64 o 
  -2  -2   6       31.12       31.84      2.00 o 
  -1  -2   6     1282.13     1266.17     16.78 o 
   0  -2   6     2529.93     2492.14     32.16 o 
   1  -2   6      690.44      713.71      8.53 o 
   2  -2   6     2552.31     2476.60     27.75 o 
   3  -2   6      962.00      972.53     14.24 o 
   4  -2   6       14.54       18.88      3.44 o 
   5  -2   6      113.61      121.67      6.40 o 
   6  -2   6      236.09      245.61      7.19 o 
  -8  -1   6      102.23       99.31      5.08 o 
  -7  -1   6      129.57      138.55      5.31 o 
  -6  -1   6       42.60       44.53      2.67 o 
  -5  -1   6       21.20       24.75      3.28 o 
  -4  -1   6      205.81      193.86      4.49 o 
  -3  -1   6      135.06      133.06      3.18 o 
  -2  -1   6      436.59      490.44      7.07 o 
  -1  -1   6      583.92      600.10      8.35 o 
   0  -1   6     1568.25     1639.84     21.36 o 
   1  -1   6        7.61       13.85      0.99 o 
   2  -1   6     2763.97     2711.27     32.18 o 
   3  -1   6       43.09       43.15      2.00 o 
   4  -1   6     1276.84     1238.02     21.62 o 
   5  -1   6      884.60      864.03     15.91 o 
   6  -1   6        1.09        0.08      2.63 o 
   7  -1   6       33.04       27.49      3.21 o 
  -8   0   6       74.18       84.83      4.69 o 
  -7   0   6        8.60        8.94      2.62 o 
  -6   0   6      462.17      493.86     11.06 o 
  -5   0   6      260.74      245.44      5.55 o 
  -4   0   6       58.77       64.08      2.30 o 
  -3   0   6     4405.65     4404.82     64.52 o 
  -2   0   6     1141.13     1189.32     16.87 o 
  -1   0   6     4843.13     5206.12     70.27 o 
   0   0   6      675.19      623.93      7.82 o 
   1   0   6     1662.31     1727.59     19.27 o 
   2   0   6      702.92      687.07      8.61 o 
   3   0   6     3338.13     3295.90     42.09 o 
   4   0   6      788.19      769.82     13.92 o 
   5   0   6      424.88      420.26      8.58 o 
   6   0   6      112.27      111.60      5.30 o 
   7   0   6       10.45       12.14      2.60 o 
  -8   1   6       29.24       28.59      3.33 o 
  -7   1   6        2.27        0.93      2.13 o 
  -6   1   6       53.72       49.07      5.26 o 
  -5   1   6       49.31       56.50      4.40 o 
  -4   1   6        0.67        4.09      1.21 o 
  -3   1   6      380.84      340.38      5.98 o 
  -2   1   6     1287.17     1315.35     19.83 o 
  -1   1   6        1.40        2.27      0.50 o 
   0   1   6     1368.74     1523.34     17.68 o 
   1   1   6      142.19      226.37      3.24 o 
   2   1   6     1087.49     1123.97     14.56 o 
   3   1   6      117.69      115.72      2.28 o 
   4   1   6       90.90       89.24      5.94 o 
   5   1   6       89.27       90.82      5.05 o 
   6   1   6      545.10      524.43     10.92 o 
   7   1   6      133.53      121.53      4.17 o 
   8   1   6       23.36       18.45      4.12 o 
  -8   2   6      251.74      246.24      7.31 o 
  -7   2   6        2.68        2.70      2.20 o 
  -6   2   6       64.86       67.66      3.40 o 
  -5   2   6      223.15      198.67      5.03 o 
  -4   2   6      463.19      483.62      8.86 o 
  -3   2   6      750.71      746.02     10.43 o 
  -2   2   6      910.35      879.79     15.61 o 
  -1   2   6     1998.41     2137.89     29.67 o 
   0   2   6     2057.25     2133.82     27.29 o 
   1   2   6     6190.31     6197.65     99.52 o 
   2   2   6       60.92       74.92      2.12 o 
   3   2   6     3970.92     3902.38     60.70 o 
   4   2   6      310.82      292.25      7.45 o 
   5   2   6      322.48      330.05      8.61 o 
   6   2   6      673.80      647.42     15.13 o 
   7   2   6      196.99      192.68      6.95 o 
   8   2   6        4.00        2.03      3.12 o 
  -7   3   6      304.58      296.21     11.38 o 
  -6   3   6       16.71       23.30      4.14 o 
  -5   3   6       70.82       76.03      2.54 o 
  -4   3   6      697.83      673.60     14.86 o 
  -3   3   6       41.19       31.74      2.67 o 
  -2   3   6      741.39      701.44     12.70 o 
  -1   3   6      275.16      309.11      5.38 o 
   0   3   6      919.56      963.89     15.81 o 
   1   3   6      741.80      776.39     11.35 o 
   2   3   6       16.62       30.20      1.28 o 
   3   3   6      535.21      607.84      9.16 o 
   4   3   6      320.17      321.17      5.87 o 
   5   3   6      195.83      179.26      8.08 o 
   6   3   6       51.58       46.60      4.86 o 
   7   3   6      120.06      131.17      8.17 o 
   8   3   6      181.58      192.15     17.41 o 
  -7   4   6       14.27       21.49      4.83 o 
  -6   4   6       40.97       36.48      4.83 o 
  -5   4   6      466.16      462.94     11.67 o 
  -4   4   6      128.79      120.29      4.69 o 
  -3   4   6        6.64        8.12      1.77 o 
  -2   4   6     3798.45     3830.23     58.71 o 
  -1   4   6      928.68      968.22     19.31 o 
   0   4   6      291.84      290.27      5.13 o 
   1   4   6     2609.35     2784.37     33.01 o 
   2   4   6      350.30      376.80      4.93 o 
   3   4   6     6026.48     6282.30     96.38 o 
   4   4   6      193.94      174.10      5.05 o 
   5   4   6      156.98      148.87      7.03 o 
   6   4   6      279.52      271.80     20.70 o 
   7   4   6      334.81      349.55     13.47 o 
   8   4   6        6.38        9.62      4.80 o 
  -7   5   6      220.34      215.70     10.46 o 
  -6   5   6       62.28       63.35      5.82 o 
  -5   5   6      126.55      126.35      6.99 o 
  -4   5   6      322.36      307.41     12.69 o 
  -3   5   6       14.67       15.46      2.16 o 
  -2   5   6      395.85      379.90      7.77 o 
  -1   5   6      732.61      775.14     11.31 o 
   0   5   6      356.69      334.48      6.47 o 
   1   5   6      388.08      424.15      5.99 o 
   2   5   6     2458.07     2521.61     31.87 o 
   3   5   6       19.49       21.98      1.23 o 
   4   5   6      738.53      683.40     14.87 o 
   5   5   6       76.08       56.45      5.62 o 
   6   5   6       50.77       57.02      5.14 o 
   7   5   6      388.27      378.06     13.93 o 
   8   5   6        0.75       -1.15      3.77 o 
  -6   6   6       23.59       25.33      4.85 o 
  -5   6   6      186.25      184.37      8.34 o 
  -4   6   6        5.96       10.64      3.39 o 
  -3   6   6       14.95       15.45      2.34 o 
  -2   6   6     1258.41     1213.43     32.05 o 
  -1   6   6       29.92       29.89      1.18 o 
   0   6   6      376.58      375.79      6.57 o 
   1   6   6     1397.49     1487.29     20.57 o 
   2   6   6       39.63       41.97      2.00 o 
   3   6   6      394.06      382.09      6.75 o 
   4   6   6      899.70      863.49     15.46 o 
   5   6   6     1008.72      997.20     21.30 o 
   6   6   6       34.44       32.69      4.02 o 
   7   6   6      189.00      162.96     10.11 o 
   8   6   6        3.17        2.32      3.85 o 
  -6   7   6       62.51       67.44      9.32 o 
  -5   7   6       57.71       51.48      5.43 o 
  -4   7   6       31.31       31.91      4.25 o 
  -3   7   6      277.33      297.45      8.28 o 
  -2   7   6       28.63       33.26      1.85 o 
  -1   7   6      809.20      809.82     16.67 o 
   0   7   6      516.21      544.36      8.37 o 
   1   7   6      466.94      456.51      7.20 o 
   2   7   6     1896.11     1881.58     26.45 o 
   3   7   6       45.24       48.96      2.43 o 
   4   7   6     1070.55     1052.09     17.87 o 
   5   7   6      750.38      733.99     18.40 o 
   6   7   6      199.39      192.13      7.76 o 
   7   7   6       42.18       41.81      4.43 o 
   8   7   6      173.82      179.96      8.27 o 
  -5   8   6       10.85       10.26      5.13 o 
  -4   8   6       94.85      101.65      6.58 o 
  -3   8   6        0.32        0.91      5.89 o 
  -2   8   6        3.04        5.50      1.74 o 
  -1   8   6        0.67       -0.08      2.05 o 
   0   8   6       14.81       22.04      2.82 o 
   1   8   6       81.48       81.65      2.56 o 
   2   8   6       39.13       47.25      1.98 o 
   3   8   6      115.16      109.47      3.25 o 
   4   8   6      398.19      401.07      7.61 o 
   5   8   6       69.79       65.79      3.27 o 
   6   8   6       21.36       21.25      2.70 o 
   7   8   6      317.82      329.15     10.63 o 
   8   8   6        7.82        5.78      4.48 o 
  -4   9   6      217.52      236.91     18.37 o 
  -3   9   6      521.09      507.68     23.52 o 
  -2   9   6       53.92       48.40      3.70 o 
  -1   9   6      464.02      470.03     11.39 o 
   0   9   6      660.71      687.78     12.88 o 
   1   9   6      368.09      350.19      8.79 o 
   2   9   6     1226.89     1239.76     18.17 o 
   3   9   6      357.50      365.58      8.23 o 
   4   9   6      564.99      554.57     11.93 o 
   5   9   6      450.80      445.92      8.90 o 
   6   9   6      316.59      332.83     14.66 o 
   7   9   6      158.74      175.13     10.55 o 
   8   9   6      597.36      557.85     21.93 o 
  -3  10   6        4.30        7.87      3.60 o 
  -2  10   6        8.95        7.37      3.09 o 
  -1  10   6      119.45      124.01      5.67 o 
   0  10   6      121.49      118.93      4.55 o 
   1  10   6       32.14       33.66      2.67 o 
   2  10   6       47.56       62.41      2.58 o 
   3  10   6      443.73      442.08      8.72 o 
   4  10   6       26.53       28.52      2.61 o 
   5  10   6        2.93        4.83      2.30 o 
   6  10   6       18.37       14.04      3.47 o 
   7  10   6       19.98       11.15      5.89 o 
   8  10   6       32.89       30.00      5.89 o 
  -2  11   6       15.93       12.94      3.90 o 
  -1  11   6      195.69      180.93      7.13 o 
   0  11   6      169.51      151.11      5.32 o 
   1  11   6       22.77       20.98      2.85 o 
   2  11   6      521.75      544.39     13.28 o 
   3  11   6      869.50      873.27     16.50 o 
   4  11   6       87.49       80.60      3.81 o 
   5  11   6      377.42      403.59      9.32 o 
   6  11   6      559.23      591.34     15.12 o 
   7  11   6       95.53      100.97      7.88 o 
  -1  12   6       88.75       97.80      5.80 o 
   0  12   6        6.24        7.21      2.97 o 
   1  12   6       17.84       14.01      3.17 o 
   2  12   6        2.74        0.37      2.74 o 
   3  12   6      264.80      269.33      7.27 o 
   4  12   6       18.63       21.78      3.47 o 
   5  12   6        1.14        0.62      2.92 o 
   6  12   6       54.73       61.46      4.88 o 
   1  13   6        1.91        4.43      3.00 o 
   2  13   6       21.62       19.58      3.48 o 
   3  13   6      308.71      340.53     13.68 o 
   4  13   6        3.39        4.62      3.06 o 
   5  13   6      112.53      131.48      6.30 o 
  -5  -8   7       45.31       46.96      4.51 o 
  -4  -8   7        3.84        6.19      2.68 o 
  -3  -8   7       47.05       46.87      3.48 o 
  -2  -8   7      101.33      100.66      4.38 o 
  -1  -8   7        3.27        3.09      2.49 o 
   0  -8   7       38.59       44.46      6.41 o 
  -6  -7   7      217.13      213.25      6.40 o 
  -5  -7   7       11.98        7.76      2.67 o 
  -4  -7   7      227.72      231.31      7.40 o 
  -3  -7   7      588.08      594.20     11.84 o 
  -2  -7   7       88.79       84.09      3.77 o 
  -1  -7   7      212.46      211.88      6.92 o 
   0  -7   7      229.90      260.72     13.43 o 
   1  -7   7      223.33      219.26     16.04 o 
   2  -7   7      121.16      130.57     16.17 o 
  -7  -6   7      115.79      117.47      4.89 o 
  -6  -6   7       42.97       45.08      3.33 o 
  -5  -6   7      473.80      463.10      9.80 o 
  -4  -6   7      571.53      549.16     10.99 o 
  -3  -6   7       20.13       23.25      2.32 o 
  -2  -6   7      609.13      640.49     12.35 o 
  -1  -6   7      102.31       96.53      3.52 o 
   0  -6   7      168.90      173.26      4.19 o 
   1  -6   7      390.06      403.08     10.12 o 
   2  -6   7        5.63        5.76      5.21 o 
   3  -6   7      200.70      191.07     10.97 o 
  -7  -5   7        2.05        5.58      2.67 o 
  -6  -5   7      219.77      211.09      8.39 o 
  -5  -5   7        5.68        5.39      2.13 o 
  -4  -5   7       53.79       48.70      2.87 o 
  -3  -5   7      293.61      289.81      6.09 o 
  -2  -5   7     1223.94     1245.73     25.42 o 
  -1  -5   7      149.87      157.79      4.18 o 
   0  -5   7      286.27      286.06      5.95 o 
   1  -5   7      328.88      321.79      7.42 o 
   2  -5   7        7.72        4.66      3.36 o 
   3  -5   7      809.39      884.85     36.17 o 
   4  -5   7       48.93       49.15      5.27 o 
  -8  -4   7       46.90       45.08      4.15 o 
  -7  -4   7      620.63      610.86     12.30 o 
  -6  -4   7       19.45       20.59      2.65 o 
  -5  -4   7      867.35      835.40     15.32 o 
  -4  -4   7      480.44      484.57     12.90 o 
  -3  -4   7      210.97      216.89      5.94 o 
  -2  -4   7     3170.85     3087.06     46.34 o 
  -1  -4   7      737.36      750.78     12.62 o 
   0  -4   7      203.52      201.45      5.97 o 
   1  -4   7      503.49      501.01      8.28 o 
   2  -4   7      313.57      302.22      7.57 o 
   3  -4   7      243.97      256.58      9.56 o 
   4  -4   7      478.71      511.62     13.05 o 
   5  -4   7       74.96       69.77      8.09 o 
  -8  -3   7       24.54       22.37      3.49 o 
  -7  -3   7        7.46        3.87      2.42 o 
  -6  -3   7       65.68       64.42      3.26 o 
  -5  -3   7      222.58      219.46      6.34 o 
  -4  -3   7      148.11      139.49      4.20 o 
  -3  -3   7       48.53       47.87      1.98 o 
  -2  -3   7      785.48      755.67     11.39 o 
  -1  -3   7       15.52       18.22      1.33 o 
   0  -3   7     1934.66     1875.19     26.39 o 
   1  -3   7      660.36      678.43      9.54 o 
   2  -3   7       81.91       75.88      3.47 o 
   3  -3   7      684.73      665.57     17.25 o 
   4  -3   7        7.42        7.94      2.13 o 
   5  -3   7       65.84       72.36      3.55 o 
  -8  -2   7        6.16        6.27      3.19 o 
  -7  -2   7      521.40      560.04     12.83 o 
  -6  -2   7       87.18       74.24      3.26 o 
  -5  -2   7     1371.26     1370.89     23.55 o 
  -4  -2   7      476.03      470.18      9.15 o 
  -3  -2   7      350.78      351.46      6.00 o 
  -2  -2   7      591.05      564.44      8.72 o 
  -1  -2   7     2086.04     2062.73     26.91 o 
   0  -2   7     2009.29     2030.36     26.50 o 
   1  -2   7     1292.84     1253.15     15.16 o 
   2  -2   7      422.35      457.11      9.47 o 
   3  -2   7       57.07       53.39      2.60 o 
   4  -2   7      851.23      839.24     15.61 o 
   5  -2   7      221.81      211.69      6.94 o 
   6  -2   7      105.66      106.76      4.99 o 
  -8  -1   7        2.74       -0.41      2.93 o 
  -7  -1   7        5.24        1.00      2.56 o 
  -6  -1   7      267.65      257.29      6.29 o 
  -5  -1   7       51.09       52.45      2.62 o 
  -4  -1   7       13.30       14.81      1.72 o 
  -3  -1   7      149.64      133.99      3.33 o 
  -2  -1   7      893.39      893.13     12.21 o 
  -1  -1   7      177.52      163.82      3.04 o 
   0  -1   7        3.17        2.00      0.88 o 
   1  -1   7        2.45        4.67      0.85 o 
   2  -1   7      366.63      385.51      7.03 o 
   3  -1   7      386.93      388.94      7.92 o 
   4  -1   7        1.89        1.92      1.60 o 
   5  -1   7       16.77       17.77      2.30 o 
   6  -1   7        7.18        6.61      2.30 o 
  -8   0   7        5.98        4.40      2.91 o 
  -7   0   7      221.32      223.50      6.81 o 
  -6   0   7       31.60       31.70      2.79 o 
  -5   0   7      378.69      393.25      7.99 o 
  -4   0   7      954.42      937.55     16.26 o 
  -3   0   7     2038.19     2087.59     31.40 o 
  -2   0   7       20.49       21.14      1.41 o 
  -1   0   7     2333.42     2218.14     28.69 o 
   0   0   7      152.54      152.75      2.50 o 
   1   0   7     1751.66     1681.02     18.84 o 
   2   0   7     3527.83     3416.33     47.55 o 
   3   0   7       56.43       60.77      2.94 o 
   4   0   7      222.32      223.79      7.16 o 
   5   0   7       12.03       12.57      1.94 o 
   6   0   7      125.58      135.25      4.45 o 
   7   0   7      102.82      101.14      4.65 o 
  -8   1   7      123.21      126.03      8.35 o 
  -7   1   7        0.81       -1.39      2.33 o 
  -6   1   7      236.81      233.52      9.89 o 
  -5   1   7        2.95        5.89      1.77 o 
  -4   1   7      548.00      545.94     10.04 o 
  -3   1   7     1112.63     1074.29     16.64 o 
  -2   1   7        6.08        9.81      0.79 o 
  -1   1   7        8.38        6.17      0.63 o 
   0   1   7      270.48      257.49      3.34 o 
   1   1   7      247.68      267.29      3.67 o 
   2   1   7      169.25      173.23      2.94 o 
   3   1   7     1191.22     1124.23     19.20 o 
   4   1   7      411.61      408.19      8.00 o 
   5   1   7        1.32        0.68      1.54 o 
   6   1   7      171.29      160.92      4.67 o 
   7   1   7       27.35       25.44      3.45 o 
  -7   2   7       28.21       26.74      2.67 o 
  -6   2   7      262.51      261.92      7.72 o 
  -5   2   7       22.75       27.26      3.39 o 
  -4   2   7      329.90      321.77      6.30 o 
  -3   2   7     1495.24     1456.96     19.69 o 
  -2   2   7       58.23       53.64      2.12 o 
  -1   2   7     4002.15     4040.25     75.32 o 
   0   2   7       81.09       78.05      1.68 o 
   1   2   7     1328.87     1310.71     20.10 o 
   2   2   7     1319.91     1250.04     20.19 o 
   3   2   7      315.38      294.52      5.83 o 
   4   2   7      556.32      551.60     12.46 o 
   5   2   7      839.95      791.16     17.53 o 
   6   2   7       48.68       46.55      3.51 o 
   7   2   7       42.96       45.01      4.58 o 
  -7   3   7       15.37       15.60      4.55 o 
  -6   3   7      198.13      205.95     13.02 o 
  -5   3   7       91.33       89.88      6.21 o 
  -4   3   7      123.84      117.76      5.72 o 
  -3   3   7      260.54      246.75      6.26 o 
  -2   3   7     1637.09     1621.79     28.05 o 
  -1   3   7      250.67      271.71      4.42 o 
   0   3   7     1212.90     1200.23     15.72 o 
   1   3   7       19.32       17.47      0.80 o 
   2   3   7      282.50      310.17      7.96 o 
   3   3   7     3184.61     3130.18     48.92 o 
   4   3   7       28.51       23.79      3.35 o 
   5   3   7      487.46      480.81     15.58 o 
   6   3   7       89.82       91.18      6.26 o 
   7   3   7        3.27        5.74      4.72 o 
   8   3   7      175.25      199.57     13.98 o 
  -7   4   7       10.17        5.76      4.65 o 
  -6   4   7      115.43      117.59      6.88 o 
  -5   4   7       68.89       72.00      4.16 o 
  -4   4   7      151.08      152.31      5.32 o 
  -3   4   7      584.89      576.92     12.93 o 
  -2   4   7       59.07       63.28      2.37 o 
  -1   4   7      380.26      386.70      7.49 o 
   0   4   7      285.49      282.58      5.13 o 
   1   4   7      926.20     1023.99     14.93 o 
   2   4   7      247.74      269.96      4.84 o 
   3   4   7      813.70      764.99     19.94 o 
   4   4   7        3.94        3.92      2.50 o 
   5   4   7      762.60      730.62     21.51 o 
   6   4   7       98.67       88.30      9.32 o 
   7   4   7       68.83       57.64     10.97 o 
   8   4   7      300.68      335.01     21.66 o 
  -6   5   7       75.88       69.66      6.30 o 
  -5   5   7      301.73      303.39     10.85 o 
  -4   5   7       37.67       35.37      3.21 o 
  -3   5   7      150.12      143.36      4.98 o 
  -2   5   7     2090.49     2071.65     36.03 o 
  -1   5   7       59.09       60.09      2.72 o 
   0   5   7     2363.17     2387.22     33.91 o 
   1   5   7      553.61      576.63      8.63 o 
   2   5   7      588.48      623.59      8.43 o 
   3   5   7     1802.26     1772.13     31.53 o 
   4   5   7      680.02      637.50     18.61 o 
   5   5   7      426.26      431.40     14.04 o 
   6   5   7      300.23      281.90     13.71 o 
   7   5   7      196.36      202.73     15.76 o 
   8   5   7       39.97       40.18      5.93 o 
  -6   6   7       12.76       13.57      4.46 o 
  -5   6   7      108.11      101.82      6.30 o 
  -4   6   7        1.03        2.59      3.19 o 
  -3   6   7       16.72       20.40      2.58 o 
  -2   6   7       25.55       24.93      2.22 o 
  -1   6   7       54.01       55.53      1.81 o 
   0   6   7      118.01      117.54      3.48 o 
   1   6   7      164.25      174.17      3.12 o 
   2   6   7       12.26       13.13      1.01 o 
   3   6   7     1053.68     1081.47     15.48 o 
   4   6   7      210.10      190.81      5.64 o 
   5   6   7      137.91      145.04      6.97 o 
   6   6   7       18.80       14.67      3.89 o 
   7   6   7       44.43       43.43      5.37 o 
   8   6   7       68.50       67.24      6.44 o 
  -5   7   7      159.69      162.17      8.52 o 
  -4   7   7       46.00       38.82      5.35 o 
  -3   7   7      190.69      198.90      8.13 o 
  -2   7   7     1344.21     1339.33     33.39 o 
  -1   7   7      244.41      241.93      6.59 o 
   0   7   7     1750.84     1674.89     25.59 o 
   1   7   7     1202.24     1248.43     18.95 o 
   2   7   7      785.01      790.64     11.55 o 
   3   7   7      988.56      996.39     17.99 o 
   4   7   7     2146.61     2111.84     42.80 o 
   5   7   7      318.89      311.00     10.85 o 
   6   7   7      778.59      787.90     23.45 o 
   7   7   7      343.60      329.68     10.73 o 
   8   7   7        5.94        5.91      4.05 o 
  -5   8   7        7.56       17.61      5.11 o 
  -4   8   7       50.51       60.34      5.52 o 
  -3   8   7       85.45       87.70      5.91 o 
  -2   8   7        9.66       16.43      2.41 o 
  -1   8   7      223.89      204.34      6.16 o 
   0   8   7        7.66        9.17      1.42 o 
   1   8   7      447.71      413.63      6.83 o 
   2   8   7       23.17       27.88      1.62 o 
   3   8   7      238.75      232.73      5.09 o 
   4   8   7      299.67      288.02      7.35 o 
   5   8   7       37.20       34.01      3.53 o 
   6   8   7        5.31        7.03      3.22 o 
   7   8   7        4.50        4.01      3.61 o 
   8   8   7        1.71       -2.22      3.90 o 
  -4   9   7       25.25       32.32      5.31 o 
  -3   9   7        4.68        9.12      4.66 o 
  -2   9   7      318.86      297.74      8.57 o 
  -1   9   7      405.40      386.92     10.44 o 
   0   9   7      279.81      248.39      6.15 o 
   1   9   7     1126.23     1084.70     15.80 o 
   2   9   7      765.61      735.04     10.52 o 
   3   9   7      370.81      340.64      6.22 o 
   4   9   7     1571.72     1571.13     25.11 o 
   5   9   7      176.20      178.25      6.33 o 
   6   9   7      865.00      878.90     21.20 o 
   7   9   7      504.23      510.83     17.50 o 
   8   9   7       60.17       65.12      8.77 o 
  -3  10   7       50.83       50.74      6.10 o 
  -2  10   7       43.21       41.36      5.63 o 
  -1  10   7      385.50      366.35     10.43 o 
   0  10   7       19.70       20.69      2.59 o 
   1  10   7      108.12       95.74      6.92 o 
   2  10   7      251.00      257.55      4.94 o 
   3  10   7       18.04       21.30      2.05 o 
   4  10   7        1.02        3.23      1.89 o 
   5  10   7       55.82       51.43      3.88 o 
   6  10   7        0.47       -1.32      3.89 o 
   7  10   7       86.23       79.23      7.30 o 
  -2  11   7       11.18       10.94      3.52 o 
  -1  11   7      139.60      128.08      5.79 o 
   0  11   7        5.52        3.76      2.61 o 
   1  11   7      538.91      516.81     10.89 o 
   2  11   7      163.57      146.63      5.07 o 
   3  11   7       10.68        6.55      2.12 o 
   4  11   7      794.39      789.92     15.43 o 
   5  11   7      270.30      284.81      8.95 o 
   6  11   7      125.18      124.98      7.94 o 
   7  11   7       84.01       97.51      7.61 o 
  -1  12   7      264.83      250.38      8.68 o 
   0  12   7       77.00       89.28      4.61 o 
   1  12   7       23.26       24.69      3.31 o 
   2  12   7      343.76      353.56      8.55 o 
   3  12   7      179.07      183.60      7.16 o 
   4  12   7       10.66       12.05      2.57 o 
   5  12   7      234.53      255.88      8.65 o 
   6  12   7        1.50       -2.66      4.80 o 
   1  13   7      134.96      129.31      8.93 o 
   2  13   7       35.61       28.17      4.22 o 
   3  13   7        3.55        4.32      3.02 o 
   4  13   7       72.72       71.14      4.35 o 
   5  13   7       98.57       96.22     10.97 o 
  -4  -8   8      119.76      135.13      5.74 o 
  -3  -8   8      376.42      367.59     16.28 o 
  -2  -8   8       36.61       37.44      4.10 o 
  -5  -7   8      112.55       99.46      4.46 o 
  -4  -7   8      142.51      143.55      6.08 o 
  -3  -7   8       41.40       39.56      3.22 o 
  -2  -7   8        6.05        6.64      2.70 o 
  -1  -7   8      601.47      640.34     14.76 o 
   0  -7   8        9.22        9.76      3.17 o 
   1  -7   8      139.32      143.09      9.87 o 
  -6  -6   8      743.83      719.55     18.72 o 
  -5  -6   8       19.81       19.59      2.89 o 
  -4  -6   8      206.42      211.23     10.84 o 
  -3  -6   8      334.64      329.91      7.74 o 
  -2  -6   8      141.85      144.70      7.65 o 
  -1  -6   8      348.24      343.14      9.01 o 
   0  -6   8      651.13      657.10     15.70 o 
   1  -6   8      117.20      100.88     10.42 o 
   2  -6   8       75.99       84.61      5.78 o 
  -7  -5   8        3.97        2.51      2.89 o 
  -6  -5   8       26.55       25.66      2.96 o 
  -5  -5   8        2.67        3.79      2.38 o 
  -4  -5   8      676.02      668.50     12.83 o 
  -3  -5   8      260.25      252.63      5.71 o 
  -2  -5   8        8.57        8.02      1.98 o 
  -1  -5   8      249.86      250.69      5.67 o 
   0  -5   8       99.25      103.57      5.66 o 
   1  -5   8      262.79      248.91     11.51 o 
   2  -5   8      202.47      251.31     15.76 o 
   3  -5   8       12.46        5.39      3.60 o 
  -7  -4   8        8.61        9.51      2.96 o 
  -6  -4   8      147.37      144.19      6.06 o 
  -5  -4   8      228.14      218.90      7.04 o 
  -4  -4   8      659.69      661.58     12.56 o 
  -3  -4   8      713.42      700.01     12.02 o 
  -2  -4   8      273.91      277.27      8.79 o 
  -1  -4   8       19.76       20.40      1.93 o 
   0  -4   8     1067.64     1059.86     19.25 o 
   1  -4   8       89.03       86.65      5.61 o 
   2  -4   8      555.67      597.62     14.27 o 
   3  -4   8      517.66      536.49     21.46 o 
   4  -4   8        4.69        7.63      4.92 o 
  -7  -3   8        0.39       -1.99      2.85 o 
  -6  -3   8      122.96      112.82      7.04 o 
  -5  -3   8      557.02      550.59     10.86 o 
  -4  -3   8        1.36        1.73      1.94 o 
  -3  -3   8        9.48       10.12      1.74 o 
  -2  -3   8       55.18       54.14      2.41 o 
  -1  -3   8       60.75       59.22      2.20 o 
   0  -3   8       17.50       13.95      1.70 o 
   1  -3   8      139.46      140.85      6.97 o 
   2  -3   8       10.61       10.04      2.63 o 
   3  -3   8        8.78       10.83      2.18 o 
   4  -3   8       73.11       70.82      3.50 o 
   5  -3   8      134.55      137.60      6.18 o 
  -8  -2   8      139.46      135.84      5.85 o 
  -7  -2   8      133.41      135.09      5.44 o 
  -6  -2   8       77.74       83.77      3.60 o 
  -5  -2   8      352.22      351.51      8.15 o 
  -4  -2   8        7.09        7.94      1.60 o 
  -3  -2   8      810.20      786.73     11.94 o 
  -2  -2   8     1665.06     1658.08     23.45 o 
  -1  -2   8      194.60      203.89      6.25 o 
   0  -2   8      970.02      945.64     14.90 o 
   1  -2   8       90.86       81.05      2.76 o 
   2  -2   8      240.10      233.79      5.65 o 
   3  -2   8      578.27      559.72     12.68 o 
   4  -2   8      413.76      404.32      8.74 o 
   5  -2   8       38.69       41.99      3.10 o 
  -8  -1   8       42.45       46.49      3.88 o 
  -7  -1   8      108.07      103.96      4.80 o 
  -6  -1   8        1.32        1.34      2.16 o 
  -5  -1   8      242.34      243.62      9.34 o 
  -4  -1   8       38.77       36.73      2.19 o 
  -3  -1   8      192.67      201.26      4.38 o 
  -2  -1   8      458.76      471.83      7.53 o 
  -1  -1   8     1014.29     1028.83     14.88 o 
   0  -1   8      145.11      143.96      3.06 o 
   1  -1   8      661.90      653.58      9.78 o 
   2  -1   8       73.20       79.70      2.99 o 
   3  -1   8      336.59      316.79      6.89 o 
   4  -1   8      766.87      749.80     14.05 o 
   5  -1   8        9.75        8.86      2.24 o 
   6  -1   8      133.96      146.11      8.39 o 
  -8   0   8       36.54       46.32      5.55 o 
  -7   0   8       14.28       11.84      2.73 o 
  -6   0   8       16.52       21.41      2.79 o 
  -5   0   8     1125.51     1112.90     19.37 o 
  -4   0   8        3.75        4.97      1.65 o 
  -3   0   8      250.17      231.15      5.04 o 
  -2   0   8      370.91      352.61      5.88 o 
  -1   0   8      730.96      710.55      9.87 o 
   0   0   8     1227.88     1192.79     14.58 o 
   1   0   8      681.38      689.18     10.10 o 
   2   0   8       74.55       73.39      2.61 o 
   3   0   8       88.29       91.58      3.80 o 
   4   0   8      565.50      547.76     14.05 o 
   5   0   8        7.93        9.11      2.18 o 
   6   0   8      525.61      539.30     18.20 o 
  -7   1   8       49.91       52.31      3.61 o 
  -6   1   8       97.22       94.33      3.99 o 
  -5   1   8      152.72      171.85      5.19 o 
  -4   1   8      725.86      721.75     12.90 o 
  -3   1   8       42.04       43.38      2.03 o 
  -2   1   8      310.24      298.95      5.06 o 
  -1   1   8     2365.34     2361.92     28.07 o 
   0   1   8       85.94       99.96      2.10 o 
   1   1   8     2706.36     2656.24     35.51 o 
   2   1   8      214.16      225.52      4.75 o 
   3   1   8      173.72      176.35      4.18 o 
   4   1   8      360.29      365.93      7.48 o 
   5   1   8      969.13      915.53     17.37 o 
   6   1   8      253.36      260.64     11.94 o 
   7   1   8      218.95      213.42      7.71 o 
  -7   2   8        3.53        4.81      2.14 o 
  -6   2   8       10.81       10.75      1.88 o 
  -5   2   8      150.40      151.50      5.15 o 
  -4   2   8       10.62       16.97      2.64 o 
  -3   2   8       27.14       34.22      2.32 o 
  -2   2   8      160.21      144.44      3.89 o 
  -1   2   8      414.78      391.33      7.25 o 
   0   2   8       23.67       28.62      1.54 o 
   1   2   8     1999.21     2009.46     28.46 o 
   2   2   8        6.74        4.50      1.32 o 
   3   2   8      247.68      250.32      6.64 o 
   4   2   8      573.51      554.46     13.54 o 
   5   2   8       11.06       11.11      2.56 o 
   6   2   8      216.88      197.89      9.23 o 
   7   2   8       58.85       48.77      4.25 o 
  -7   3   8      143.28      138.72      8.04 o 
  -6   3   8      196.45      177.28      8.14 o 
  -5   3   8        5.23        5.85      2.53 o 
  -4   3   8     1067.94     1031.85     36.05 o 
  -3   3   8      384.15      398.33      9.18 o 
  -2   3   8      861.55      857.21     15.55 o 
  -1   3   8     1291.99     1274.98     17.98 o 
   0   3   8      589.05      601.61      8.34 o 
   1   3   8     2772.07     2806.55     39.68 o 
   2   3   8     1717.23     1688.36     33.20 o 
   3   3   8      282.60      264.02      9.50 o 
   4   3   8      305.22      291.28     10.55 o 
   5   3   8     1451.04     1399.98     38.56 o 
   6   3   8        8.09       11.20      4.21 o 
   7   3   8      605.50      623.35     20.76 o 
  -7   4   8        0.02       -2.47      4.07 o 
  -6   4   8       95.16       87.70     11.10 o 
  -5   4   8        6.94        8.19      3.39 o 
  -4   4   8       18.09       18.99      2.72 o 
  -3   4   8      279.50      279.04      9.01 o 
  -2   4   8       19.39       25.45      1.82 o 
  -1   4   8        6.49        9.68      1.80 o 
   0   4   8      357.60      374.78      6.16 o 
   1   4   8     1070.02     1087.07     15.93 o 
   2   4   8      241.00      258.06      6.14 o 
   3   4   8      122.14      138.01      4.91 o 
   4   4   8       20.71       24.75      3.39 o 
   5   4   8        5.68        6.82      3.56 o 
   6   4   8       12.21       10.06      3.95 o 
   7   4   8       87.60       79.56      6.85 o 
   8   4   8       26.20       28.49      6.30 o 
  -6   5   8       61.06       61.97      5.72 o 
  -5   5   8       18.26       19.85      4.25 o 
  -4   5   8     1009.98      996.57     25.39 o 
  -3   5   8      975.43      963.60     20.45 o 
  -2   5   8      349.55      323.15      8.07 o 
  -1   5   8      975.20     1002.52     16.15 o 
   0   5   8     2694.91     2806.93     43.20 o 
   1   5   8     1277.76     1315.99     19.08 o 
   2   5   8     3560.01     3592.81     59.42 o 
   3   5   8      838.12      802.42     24.40 o 
   4   5   8      615.01      599.10     18.02 o 
   5   5   8      792.36      759.48     25.49 o 
   6   5   8       86.68       86.89      6.17 o 
   7   5   8      763.39      739.12     32.90 o 
   8   5   8      125.24      144.03     13.02 o 
  -6   6   8       22.24       14.77      4.75 o 
  -5   6   8       57.10       58.86      5.42 o 
  -4   6   8        0.19        3.20      3.35 o 
  -3   6   8      302.88      307.81      8.33 o 
  -2   6   8        4.29        4.63      1.83 o 
  -1   6   8        1.48        2.38      0.94 o 
   0   6   8      482.90      487.25     10.75 o 
   1   6   8        2.44        2.37      1.16 o 
   2   6   8       12.51       14.95      1.45 o 
   3   6   8       29.52       23.93      4.66 o 
   4   6   8       35.44       34.42      3.78 o 
   5   6   8      289.89      286.60     10.85 o 
   6   6   8      158.81      148.77      7.92 o 
   7   6   8       11.48       11.89      4.48 o 
   8   6   8       47.88       42.97      7.54 o 
  -5   7   8       69.61       73.46      6.30 o 
  -4   7   8       62.60       56.16      5.13 o 
  -3   7   8      581.08      561.66     16.09 o 
  -2   7   8      231.21      219.30      6.35 o 
  -1   7   8     1120.11     1087.45     26.75 o 
   0   7   8     1155.72     1131.74     19.56 o 
   1   7   8       14.43       17.65      1.44 o 
   2   7   8     2902.00     3000.45     40.62 o 
   3   7   8     1882.84     1928.44     39.21 o 
   4   7   8      890.81      872.83     24.81 o 
   5   7   8      433.03      421.32     13.86 o 
   6   7   8      368.63      345.53     15.21 o 
   7   7   8       39.63       46.03      5.93 o 
   8   7   8      277.42      269.69     16.23 o 
  -5   8   8      187.97      193.37      9.78 o 
  -4   8   8        1.24       -4.06      4.06 o 
  -3   8   8       28.70       23.25      4.16 o 
  -2   8   8      425.04      447.73     17.27 o 
  -1   8   8      107.08      124.87      4.89 o 
   0   8   8       78.39       84.15      3.16 o 
   1   8   8       27.95       45.68      1.89 o 
   2   8   8        9.42       13.66      2.00 o 
   3   8   8     1038.40     1013.27     14.63 o 
   4   8   8       75.05       72.89      5.04 o 
   5   8   8      252.46      256.35     13.02 o 
   6   8   8      153.50      145.54      6.68 o 
   7   8   8      104.47      107.67      6.80 o 
   8   8   8        5.15        8.26      4.40 o 
  -4   9   8       34.06       36.41      5.50 o 
  -3   9   8      285.87      286.35     13.43 o 
  -2   9   8        4.40        5.13      3.58 o 
  -1   9   8      138.09      120.46      5.21 o 
   0   9   8      564.69      505.52     11.70 o 
   1   9   8      103.79      104.08      3.15 o 
   2   9   8      379.49      364.43      6.05 o 
   3   9   8      287.11      301.67      5.26 o 
   4   9   8      160.48      151.53     11.62 o 
   5   9   8      434.95      419.46     11.80 o 
   6   9   8      643.48      608.80     16.55 o 
   7   9   8       31.71       27.94      4.90 o 
  -3  10   8       14.92       15.92      5.03 o 
  -2  10   8      525.01      532.16     13.11 o 
  -1  10   8       23.46       18.64      3.41 o 
   0  10   8      296.32      295.29      8.21 o 
   1  10   8      705.68      746.63     13.94 o 
   2  10   8        3.61        2.74      1.61 o 
   3  10   8      110.83      114.10      3.32 o 
   4  10   8      119.43      128.61      4.85 o 
   5  10   8      266.76      251.58      8.47 o 
   6  10   8      257.82      260.98     11.55 o 
   7  10   8       35.12       36.28      6.99 o 
  -2  11   8        7.83        7.62      3.82 o 
  -1  11   8        7.49        8.21      4.91 o 
   0  11   8       61.71       50.71      5.30 o 
   1  11   8        9.87        9.35      3.76 o 
   2  11   8       11.18        5.10      2.21 o 
   3  11   8      503.68      500.88      8.10 o 
   4  11   8       18.54       20.85      2.99 o 
   5  11   8       19.85       18.59      4.48 o 
   6  11   8       89.92       93.05      7.95 o 
   7  11   8        3.60        2.47      8.77 o 
  -1  12   8        8.59        4.69      3.78 o 
   0  12   8      113.51      123.07      8.27 o 
   1  12   8      334.59      314.01     10.05 o 
   2  12   8      148.86      142.83      5.34 o 
   3  12   8       84.25       91.63      3.59 o 
   4  12   8      305.48      329.40     10.59 o 
   5  12   8       67.67       76.65      7.54 o 
   6  12   8       24.12       20.21      5.66 o 
   2  13   8       56.78       58.75      4.19 o 
   3  13   8       34.22       31.12      4.63 o 
   4  13   8       10.37        8.13      2.75 o 
  -4  -7   9       54.99       60.08      7.10 o 
  -3  -7   9       57.81       61.27      5.01 o 
  -2  -7   9       34.10       39.97      3.97 o 
  -1  -7   9        7.55        2.59      3.20 o 
  -5  -6   9        4.76        8.97      2.89 o 
  -4  -6   9      277.14      279.08      8.43 o 
  -3  -6   9        4.84        2.26      2.50 o 
  -2  -6   9      567.87      592.03     13.82 o 
  -1  -6   9      171.54      173.39     11.86 o 
   0  -6   9       19.30       15.35      3.95 o 
   1  -6   9      301.71      327.49     11.53 o 
  -6  -5   9        5.04        2.22      2.64 o 
  -5  -5   9       52.18       48.49      3.41 o 
  -4  -5   9        1.30       -0.31      2.23 o 
  -3  -5   9      534.60      533.23     19.48 o 
  -2  -5   9        9.54        7.77      2.66 o 
  -1  -5   9       44.27       50.66      3.63 o 
   0  -5   9       39.87       37.79      4.26 o 
   1  -5   9       46.76       52.32      4.74 o 
   2  -5   9      494.42      530.67     51.12 o 
  -7  -4   9      245.82      265.43      7.30 o 
  -6  -4   9       26.61       25.41      3.10 o 
  -5  -4   9      130.83      123.99      4.69 o 
  -4  -4   9      337.75      333.46      7.64 o 
  -3  -4   9       73.82       75.60      3.44 o 
  -2  -4   9      186.28      197.00      8.99 o 
  -1  -4   9      279.60      269.81      8.77 o 
   0  -4   9      282.82      266.15      9.22 o 
   1  -4   9      168.21      186.43      7.55 o 
   2  -4   9      436.09      434.10     20.52 o 
   3  -4   9        4.64        3.66      3.34 o 
  -7  -3   9      131.45      125.83      6.07 o 
  -6  -3   9       88.99       95.46      4.12 o 
  -5  -3   9       91.07       93.55      3.93 o 
  -4  -3   9        2.27        1.01      2.07 o 
  -3  -3   9      798.82      843.73     15.27 o 
  -2  -3   9       14.85       15.07      1.94 o 
  -1  -3   9     1358.60     1298.32     25.78 o 
   0  -3   9      620.28      637.63     12.28 o 
   1  -3   9       78.83       81.72      4.18 o 
   2  -3   9      529.53      544.13     13.34 o 
   3  -3   9      112.04      108.78      6.79 o 
   4  -3   9      205.12      190.66      9.69 o 
  -7  -2   9       79.08       80.02      4.51 o 
  -6  -2   9        1.30       -0.88      2.30 o 
  -5  -2   9      174.83      168.22      5.08 o 
  -4  -2   9       71.89       70.83      3.15 o 
  -3  -2   9      614.30      587.68     10.02 o 
  -2  -2   9       46.35       41.11      2.07 o 
  -1  -2   9       95.24       93.01      3.30 o 
   0  -2   9       68.61       78.07      3.16 o 
   1  -2   9      185.09      161.79      5.55 o 
   2  -2   9     1426.67     1434.60     29.92 o 
   3  -2   9        5.75        4.84      2.00 o 
   4  -2   9      265.91      271.58      6.83 o 
   5  -2   9      106.09      111.44      4.55 o 
  -7  -1   9        4.56        7.29      3.64 o 
  -6  -1   9      198.15      213.50      6.41 o 
  -5  -1   9      414.20      404.03      8.58 o 
  -4  -1   9       35.37       40.77      2.89 o 
  -3  -1   9     1039.38     1019.26     16.17 o 
  -2  -1   9      178.50      175.53      4.00 o 
  -1  -1   9      968.86     1001.63     15.65 o 
   0  -1   9      319.53      344.47      7.10 o 
   1  -1   9     1303.03     1265.26     26.65 o 
   2  -1   9      406.84      383.64      8.94 o 
   3  -1   9     1163.34     1153.53     20.51 o 
   4  -1   9      227.00      221.16      5.77 o 
   5  -1   9      165.90      164.25      5.12 o 
  -7   0   9       11.29       11.97      2.98 o 
  -6   0   9        4.90        6.21      2.45 o 
  -5   0   9       18.71       19.89      2.28 o 
  -4   0   9       62.06       68.78      2.84 o 
  -3   0   9     1812.60     1793.01     29.71 o 
  -2   0   9      454.81      455.17      7.86 o 
  -1   0   9      431.82      410.18      7.27 o 
   0   0   9       56.38       55.92      2.39 o 
   1   0   9        4.02        3.99      1.34 o 
   2   0   9      241.18      256.72      5.70 o 
   3   0   9       98.41       94.06      3.33 o 
   4   0   9      211.11      201.98      5.26 o 
   5   0   9       48.57       55.27      3.28 o 
   6   0   9      104.25       99.18      4.05 o 
  -7   1   9        1.48        2.71      2.48 o 
  -6   1   9      541.75      545.62     12.10 o 
  -5   1   9      296.11      295.77      7.37 o 
  -4   1   9      259.37      261.13      5.77 o 
  -3   1   9      978.42      965.28     16.60 o 
  -2   1   9     1189.62     1173.03     18.05 o 
  -1   1   9      202.06      208.26      4.04 o 
   0   1   9     1694.14     1614.31     28.15 o 
   1   1   9     1839.13     1749.89     31.69 o 
   2   1   9       10.93       12.45      1.86 o 
   3   1   9     2848.45     2703.25     44.77 o 
   4   1   9      353.12      327.91      9.00 o 
   5   1   9      302.60      299.97      8.75 o 
   6   1   9      308.46      315.51     13.16 o 
  -7   2   9       49.58       47.38      5.81 o 
  -6   2   9       10.22        7.64      3.86 o 
  -5   2   9      143.59      143.13     15.63 o 
  -4   2   9       85.46       77.16      4.64 o 
  -3   2   9      254.59      249.30      8.89 o 
  -2   2   9      776.46      760.21     15.73 o 
  -1   2   9     1084.30     1066.86     18.86 o 
   0   2   9      200.14      208.29      6.77 o 
   1   2   9      157.25      153.99      7.45 o 
   2   2   9       11.29       15.87      1.93 o 
   3   2   9      519.18      469.74     14.92 o 
   4   2   9      179.67      158.09      7.94 o 
   5   2   9       20.42       23.03      4.41 o 
   6   2   9       44.93       30.85      5.53 o 
   7   2   9       61.79       69.88     11.10 o 
  -7   3   9       57.04       62.12      6.30 o 
  -6   3   9       84.38       72.26      5.91 o 
  -5   3   9      320.50      304.83     10.56 o 
  -4   3   9      927.23      934.30     23.65 o 
  -3   3   9      284.04      294.75      7.38 o 
  -2   3   9     2958.93     2873.54     54.99 o 
  -1   3   9      593.99      577.88     10.98 o 
   0   3   9     2932.86     2893.10     50.75 o 
   1   3   9      277.83      260.45      7.37 o 
   2   3   9      409.32      382.58     12.50 o 
   3   3   9     3122.11     2823.00     73.07 o 
   4   3   9      357.00      334.88     27.82 o 
   5   3   9      372.78      352.16     13.06 o 
   6   3   9      438.76      431.53     22.48 o 
   7   3   9      196.92      197.69     10.60 o 
  -6   4   9       27.76       28.99      4.85 o 
  -5   4   9        2.23        5.03      3.47 o 
  -4   4   9      234.60      237.00      7.33 o 
  -3   4   9      176.23      175.67     10.83 o 
  -2   4   9       31.50       37.12      3.58 o 
  -1   4   9        6.42       11.33      1.50 o 
   0   4   9       56.79       72.92      2.41 o 
   1   4   9      128.95      125.73      3.76 o 
   2   4   9      702.38      688.17     16.19 o 
   3   4   9       40.66       35.82      6.44 o 
   4   4   9      486.20      465.07     15.02 o 
   5   4   9      124.75      113.62      7.07 o 
   6   4   9       36.64       33.66      5.20 o 
   7   4   9      108.27      115.07     15.08 o 
  -6   5   9       29.22       33.62      7.54 o 
  -5   5   9      546.93      502.75     15.41 o 
  -4   5   9      157.34      140.25      6.97 o 
  -3   5   9       42.12       31.93      2.82 o 
  -2   5   9     2383.42     2305.04     53.21 o 
  -1   5   9      520.10      521.56      9.98 o 
   0   5   9     1989.32     2045.33     31.84 o 
   1   5   9      790.99      809.68     15.19 o 
   2   5   9     1375.15     1385.44     39.15 o 
   3   5   9       27.89       23.77      2.35 o 
   4   5   9      977.09      923.99     26.26 o 
   5   5   9      789.42      746.57     22.48 o 
   6   5   9      403.84      400.44     14.63 o 
   7   5   9      143.37      130.65      8.59 o 
  -6   6   9       71.33       69.18      6.69 o 
  -5   6   9       15.13       14.62      4.33 o 
  -4   6   9       94.04       97.99      7.26 o 
  -3   6   9       47.27       41.47      4.16 o 
  -2   6   9        9.07        6.45      2.05 o 
  -1   6   9     1532.70     1516.64     23.99 o 
   0   6   9        5.30        7.28      1.79 o 
   1   6   9        6.09        5.01      1.56 o 
   2   6   9      613.73      605.62     18.01 o 
   3   6   9      361.48      352.69     12.01 o 
   4   6   9      194.82      198.60      9.59 o 
   5   6   9      318.05      307.36     11.43 o 
   6   6   9      124.22      113.89      7.27 o 
   7   6   9        7.95        8.59      4.80 o 
  -5   7   9       50.48       50.27      5.91 o 
  -4   7   9      110.41      100.44      6.72 o 
  -3   7   9       84.35       83.07      5.61 o 
  -2   7   9      280.86      274.71      7.46 o 
  -1   7   9       42.97       43.89      4.93 o 
   0   7   9      159.65      160.21      6.42 o 
   1   7   9     1197.62     1197.41     21.39 o 
   2   7   9     1160.45     1198.99     21.21 o 
   3   7   9      327.99      306.14     10.94 o 
   4   7   9     1231.42     1164.28     32.27 o 
   5   7   9      134.04      132.31      7.17 o 
   6   7   9       75.39       74.51      8.77 o 
   7   7   9      361.62      368.81     14.22 o 
  -4   8   9      342.76      356.16     12.98 o 
  -3   8   9      391.68      391.79     12.98 o 
  -2   8   9        3.76        3.52      3.39 o 
  -1   8   9      420.92      443.24     13.08 o 
   0   8   9       11.97       19.34      3.97 o 
   1   8   9     1086.05     1020.04     16.44 o 
   2   8   9      667.21      688.47     10.48 o 
   3   8   9       34.55       35.38      4.02 o 
   4   8   9       29.24       31.05      4.25 o 
   5   8   9      200.32      198.69      8.72 o 
   6   8   9        5.09        5.52      3.94 o 
   7   8   9      265.47      270.76     16.17 o 
  -4   9   9       18.07       20.01      5.43 o 
  -3   9   9        2.00        4.08      4.16 o 
  -2   9   9        3.42        0.88      3.67 o 
  -1   9   9      227.05      215.38     10.42 o 
   0   9   9        0.89        0.63      2.28 o 
   1   9   9        1.67        6.29      1.72 o 
   2   9   9       82.34       95.50      5.03 o 
   3   9   9        8.54       16.80      3.04 o 
   4   9   9      644.13      654.58     19.87 o 
   5   9   9      125.85      112.15      6.45 o 
   6   9   9       26.87       21.93      4.98 o 
   7   9   9       11.42        5.39      4.76 o 
  -3  10   9       50.52       47.58      5.82 o 
  -2  10   9       75.01       77.44      6.10 o 
  -1  10   9      368.81      377.25     10.00 o 
   0  10   9      219.75      232.16      7.27 o 
   1  10   9       42.43       42.59      2.68 o 
   2  10   9       91.05       96.74      3.02 o 
   3  10   9     1597.43     1603.80     35.29 o 
   4  10   9      103.16      103.27      7.48 o 
   5  10   9      263.00      272.31      9.22 o 
   6  10   9        5.65        6.11      3.61 o 
   7  10   9      139.72      138.95      9.00 o 
  -2  11   9       84.23       75.79      6.78 o 
  -1  11   9       19.40       17.95      3.97 o 
   0  11   9       30.19       31.72      4.50 o 
   1  11   9        3.97        2.00      2.22 o 
   2  11   9       69.36       68.44      3.24 o 
   3  11   9       96.02       92.82      5.25 o 
   4  11   9       25.73       26.27      3.88 o 
   5  11   9       30.17       28.10      4.87 o 
   6  11   9        6.53        7.27      4.68 o 
   0  12   9      283.38      267.81      8.84 o 
   1  12   9       17.65       12.75      2.82 o 
   2  12   9       76.44       81.34      3.78 o 
   3  12   9      564.54      554.17     14.76 o 
   4  12   9       18.26       20.83      5.00 o 
   5  12   9      433.16      427.42     15.75 o 
   3  13   9       10.32       10.86      3.07 o 
  -4  -6  10       41.25       41.40      4.18 o 
  -3  -6  10       70.55       78.25      4.79 o 
  -2  -6  10      181.72      176.58      6.71 o 
  -1  -6  10        4.83        3.50      4.06 o 
  -5  -5  10      855.67      827.35     15.89 o 
  -4  -5  10      129.32      134.05      5.12 o 
  -3  -5  10       54.35       49.75      3.97 o 
  -2  -5  10      579.13      602.47     18.33 o 
  -1  -5  10       70.88       64.78      5.22 o 
   0  -5  10      462.03      438.24     13.77 o 
   1  -5  10      128.37      145.48      7.45 o 
  -6  -4  10        2.67        0.28      2.67 o 
  -5  -4  10       34.96       41.60      4.35 o 
  -4  -4  10        3.70        4.43      2.43 o 
  -3  -4  10       70.94       69.35      4.65 o 
  -2  -4  10      423.81      408.42     10.24 o 
  -1  -4  10       14.63       16.91      5.02 o 
   0  -4  10      746.56      770.05     41.67 o 
   1  -4  10       29.07       31.73      4.11 o 
   2  -4  10       75.52       82.57      5.63 o 
  -6  -3  10       69.13       64.36      3.92 o 
  -5  -3  10      238.01      250.54      6.58 o 
  -4  -3  10       61.00       66.22      3.35 o 
  -3  -3  10      686.87      678.32     12.85 o 
  -2  -3  10      400.38      397.20      9.66 o 
  -1  -3  10      596.08      612.42     13.65 o 
   0  -3  10      243.28      241.15      8.63 o 
   1  -3  10      658.03      644.16     28.48 o 
   2  -3  10      771.44      803.92     24.01 o 
   3  -3  10        4.87        8.81      3.47 o 
  -7  -2  10      160.08      164.68      6.47 o 
  -6  -2  10      411.74      406.25     10.15 o 
  -5  -2  10      327.92      327.85      7.64 o 
  -4  -2  10        1.97        2.72      2.15 o 
  -3  -2  10       15.50       17.88      2.13 o 
  -2  -2  10       27.57       32.72      3.32 o 
  -1  -2  10        6.62        4.22      1.85 o 
   0  -2  10      253.45      251.19      7.22 o 
   1  -2  10        0.62        4.86      2.50 o 
   2  -2  10      115.31      109.06      4.97 o 
   3  -2  10        2.87        3.72      2.27 o 
   4  -2  10      336.44      362.85     12.38 o 
  -7  -1  10      248.45      257.42      7.91 o 
  -6  -1  10      132.11      137.51      5.42 o 
  -5  -1  10        7.16        6.94      2.27 o 
  -4  -1  10     1154.42     1189.81     20.69 o 
  -3  -1  10      651.49      654.76     11.07 o 
  -2  -1  10       54.83       52.80      2.73 o 
  -1  -1  10     1978.67     1942.83     33.19 o 
   0  -1  10      103.55       92.70      4.06 o 
   1  -1  10     1013.70     1028.63     21.86 o 
   2  -1  10      910.87      887.73     16.18 o 
   3  -1  10      170.11      162.43      5.90 o 
   4  -1  10      596.62      590.77     11.88 o 
   5  -1  10       79.22       79.63      3.94 o 
  -7   0  10        0.09       -0.41      2.79 o 
  -6   0  10      168.67      171.84      9.30 o 
  -5   0  10      617.24      635.71     13.68 o 
  -4   0  10      360.55      371.98      7.74 o 
  -3   0  10      159.08      165.20      4.06 o 
  -2   0  10        0.30        3.64      1.42 o 
  -1   0  10       23.01       21.44      1.85 o 
   0   0  10      346.35      336.80      8.30 o 
   1   0  10       81.56       68.76      2.76 o 
   2   0  10        4.59        7.66      1.68 o 
   3   0  10      426.00      397.90     10.64 o 
   4   0  10      178.73      185.10      5.09 o 
   5   0  10      141.03      157.90      6.43 o 
  -7   1  10       85.76       75.64      6.88 o 
  -6   1  10      578.99      577.16     13.02 o 
  -5   1  10       28.48       26.17      2.68 o 
  -4   1  10     1171.37     1175.76     20.17 o 
  -3   1  10        9.36        9.85      1.47 o 
  -2   1  10      850.43      828.54     13.20 o 
  -1   1  10     2340.72     2225.19     37.52 o 
   0   1  10      109.71      113.56      4.32 o 
   1   1  10     1023.21     1039.24     21.77 o 
   2   1  10     1028.83      945.06     20.25 o 
   3   1  10      460.20      484.54     13.08 o 
   4   1  10      233.02      232.36      7.41 o 
   5   1  10      660.12      641.45     20.74 o 
   6   1  10      124.15      120.46      6.00 o 
  -6   2  10       13.03       15.89      5.07 o 
  -5   2  10       10.86        4.87      3.39 o 
  -4   2  10        2.12        2.69      3.08 o 
  -3   2  10      137.88      143.20      5.06 o 
  -2   2  10      282.46      283.18      6.56 o 
  -1   2  10      210.32      214.27      9.02 o 
   0   2  10      865.76      896.74     29.54 o 
   1   2  10      367.23      300.46     10.66 o 
   2   2  10      130.53      134.11     10.28 o 
   3   2  10      506.51      493.65     15.89 o 
   4   2  10        2.24        3.12      3.67 o 
   5   2  10      315.43      313.86     25.36 o 
   6   2  10        3.28       -0.62      4.68 o 
  -6   3  10      458.93      445.76     14.73 o 
  -5   3  10        1.57        0.04      4.39 o 
  -4   3  10      816.64      787.69     20.74 o 
  -3   3  10      318.82      300.76      7.81 o 
  -2   3  10      571.38      569.69     12.42 o 
  -1   3  10       54.36       64.16      8.40 o 
   0   3  10      936.33      900.88     21.37 o 
   1   3  10      682.75      640.11     18.98 o 
   2   3  10      762.90      703.40     20.64 o 
   3   3  10      499.76      513.92     16.38 o 
   4   3  10       52.87       55.55      5.13 o 
   5   3  10      730.48      773.29     23.92 o 
   6   3  10       16.96       12.41      5.26 o 
  -6   4  10        4.69        7.34      5.21 o 
  -5   4  10      786.72      791.83     21.52 o 
  -4   4  10       37.85       38.17      4.06 o 
  -3   4  10       47.08       47.94      3.97 o 
  -2   4  10      142.78      147.32      4.85 o 
  -1   4  10      154.00      142.68      4.55 o 
   0   4  10      750.51      750.01     23.39 o 
   1   4  10      639.35      602.13     18.01 o 
   2   4  10      226.36      234.83      9.28 o 
   3   4  10       84.54       86.92      5.62 o 
   4   4  10      175.40      172.89      8.43 o 
   5   4  10      131.31      127.57      7.72 o 
   6   4  10      218.43      231.36     11.31 o 
   7   4  10       64.89       68.61      7.40 o 
  -6   5  10       78.40       79.65     15.49 o 
  -5   5  10      122.10      102.73      6.39 o 
  -4   5  10       51.06       41.00      4.65 o 
  -3   5  10      251.55      235.36      8.72 o 
  -2   5  10      233.18      226.62     13.57 o 
  -1   5  10        2.15        6.18      1.83 o 
   0   5  10     1068.14     1046.04     22.40 o 
   1   5  10     1256.96     1250.83     28.68 o 
   2   5  10      152.20      137.33      6.75 o 
   3   5  10      964.58      929.36     26.55 o 
   4   5  10       28.49       30.56      4.45 o 
   5   5  10      101.53      101.10      6.88 o 
   6   5  10        3.84        5.76      4.45 o 
   7   5  10       32.23       38.28      6.72 o 
  -5   6  10      200.02      199.83      9.21 o 
  -4   6  10       25.85       22.05      4.16 o 
  -3   6  10      786.55      745.75     28.37 o 
  -2   6  10      392.50      428.10     10.28 o 
  -1   6  10       82.35       86.38      3.04 o 
   0   6  10      252.69      257.64      4.79 o 
   1   6  10      388.94      406.72     15.27 o 
   2   6  10       40.42       48.94      4.21 o 
   3   6  10     1414.38     1351.24     36.92 o 
   4   6  10      938.41      874.43     25.48 o 
   5   6  10        8.02       11.95      5.21 o 
   6   6  10      452.17      444.89     32.07 o 
   7   6  10      127.02      119.23      8.78 o 
  -5   7  10       58.03       62.52      6.30 o 
  -4   7  10        7.44        2.15      5.89 o 
  -3   7  10       23.09       19.70      5.62 o 
  -2   7  10        0.16        1.80      3.56 o 
  -1   7  10       13.21        6.99      2.71 o 
   0   7  10      617.95      639.43     17.13 o 
   1   7  10      367.69      368.81      9.55 o 
   2   7  10       16.85       11.98      3.28 o 
   3   7  10       39.96       39.31      4.28 o 
   4   7  10       62.74       61.94      6.85 o 
   5   7  10       68.60       71.41      5.91 o 
   6   7  10       65.29       67.77      6.36 o 
   7   7  10       41.10       31.91      5.93 o 
  -4   8  10       13.27       14.21      4.64 o 
  -3   8  10       45.99       43.56      6.58 o 
  -2   8  10       84.39       97.41      6.10 o 
  -1   8  10      729.07      699.64     18.70 o 
   0   8  10      155.56      161.91      6.78 o 
   1   8  10     1129.39     1171.19     25.15 o 
   2   8  10       54.40       61.45      5.00 o 
   3   8  10      292.36      286.48     10.83 o 
   4   8  10      405.44      400.51     13.85 o 
   5   8  10      537.81      533.06     17.45 o 
   6   8  10      803.22      800.57     24.52 o 
   7   8  10      130.27      143.92     13.43 o 
  -3   9  10        0.14        4.58      4.55 o 
  -2   9  10        6.52        3.25      3.58 o 
  -1   9  10      167.82      175.25      7.65 o 
   0   9  10        5.91        3.30      3.19 o 
   1   9  10        1.22        0.03      1.71 o 
   2   9  10       21.87       24.33      3.95 o 
   3   9  10        7.84        5.69      3.62 o 
   4   9  10        3.25        1.55      3.42 o 
   5   9  10      171.05      191.21      9.19 o 
   6   9  10        0.96       -0.24      4.25 o 
   7   9  10        5.91        3.61      4.38 o 
  -2  10  10       64.02       63.33      9.18 o 
  -1  10  10      170.12      165.75      8.24 o 
   0  10  10       16.62       19.05      3.88 o 
   1  10  10     1133.33     1066.93     19.47 o 
   2  10  10      168.81      166.02      5.70 o 
   3  10  10       66.23       65.49      4.64 o 
   4  10  10      255.56      261.22      9.00 o 
   5  10  10      207.29      205.67      8.31 o 
   6  10  10       67.71       72.61      9.68 o 
  -1  11  10      167.86      198.04      9.39 o 
   0  11  10       93.36      104.96      5.20 o 
   1  11  10        0.91        1.14      2.54 o 
   2  11  10      386.38      370.44     10.08 o 
   3  11  10       20.94       30.82      3.91 o 
   4  11  10       14.22       13.47      3.86 o 
   5  11  10      178.16      190.20      8.09 o 
   6  11  10        4.27        3.95      4.92 o 
   0  12  10        1.61       -1.54      3.31 o 
   1  12  10      304.10      299.32      8.10 o 
   2  12  10      119.84      127.76      5.94 o 
   3  12  10       49.33       43.59      8.22 o 
   4  12  10      151.26      135.80      9.18 o 
   5  12  10       81.12       93.01      8.77 o 
  -3  -5  11      313.72      348.08     12.04 o 
  -2  -5  11      254.34      236.05      9.17 o 
  -1  -5  11       41.41       44.33      9.59 o 
  -5  -4  11       36.76       39.11      4.01 o 
  -4  -4  11       30.51       32.39      3.67 o 
  -3  -4  11       13.53       17.18      3.10 o 
  -2  -4  11       30.82       26.45      3.41 o 
  -1  -4  11        0.65       -1.12      3.35 o 
   0  -4  11       85.62       81.73      5.58 o 
   1  -4  11      100.59      108.24     10.83 o 
  -5  -3  11      407.95      411.49      9.23 o 
  -4  -3  11       31.65       27.91      3.39 o 
  -3  -3  11      364.73      383.19     13.95 o 
  -2  -3  11      299.25      278.98      7.85 o 
  -1  -3  11      273.36      271.09     19.33 o 
   0  -3  11     1005.15     1050.26     27.26 o 
   1  -3  11       63.75       71.13      5.02 o 
   2  -3  11      210.36      198.75     31.94 o 
  -6  -2  11       29.58       29.58      4.32 o 
  -5  -2  11       73.78       78.10      3.75 o 
  -4  -2  11       45.29       52.42      3.15 o 
  -3  -2  11        5.23        3.23      2.35 o 
  -2  -2  11       63.97       70.20      3.72 o 
  -1  -2  11      259.55      234.63      8.35 o 
   0  -2  11       55.33       55.81      5.20 o 
   1  -2  11      459.58      472.99     14.38 o 
   2  -2  11      102.19      124.28      5.51 o 
   3  -2  11      126.09      136.31      9.13 o 
  -6  -1  11      206.82      210.90      6.78 o 
  -5  -1  11      540.46      560.28     11.18 o 
  -4  -1  11       24.97       19.31      2.47 o 
  -3  -1  11      390.19      389.25     12.53 o 
  -2  -1  11      287.77      285.91      8.70 o 
  -1  -1  11      279.88      287.66      7.77 o 
   0  -1  11      605.56      591.12     13.51 o 
   1  -1  11      821.94      828.47     19.72 o 
   2  -1  11      208.33      202.11      7.95 o 
   3  -1  11      492.29      521.99     15.08 o 
   4  -1  11      223.22      213.03      5.93 o 
  -6   0  11        5.20        4.45      2.92 o 
  -5   0  11      147.24      147.98      5.32 o 
  -4   0  11      109.92      118.13      3.67 o 
  -3   0  11       13.18       12.54      1.99 o 
  -2   0  11      210.86      229.60      5.57 o 
  -1   0  11      197.07      207.87      5.12 o 
   0   0  11        3.66        3.06      1.99 o 
   1   0  11     1075.64      997.52     17.76 o 
   2   0  11       69.42       76.95      3.13 o 
   3   0  11      157.65      149.73      4.43 o 
   4   0  11        5.14        1.29      2.93 o 
  -6   1  11        6.12        5.95      4.64 o 
  -5   1  11        1.94        0.26      3.28 o 
  -4   1  11      105.23       96.87      5.46 o 
  -3   1  11      155.01      161.31      3.82 o 
  -2   1  11      331.14      323.15      8.77 o 
  -1   1  11      135.20      145.47      5.36 o 
   0   1  11       37.92       41.90     11.38 o 
   1   1  11      979.93     1038.09     22.06 o 
   2   1  11       16.36       14.45      2.62 o 
   3   1  11      590.21      586.02     13.96 o 
   4   1  11      316.97      324.44      9.40 o 
   5   1  11      154.43      155.14      7.49 o 
  -6   2  11        4.29        4.76      4.55 o 
  -5   2  11       82.99       91.42      6.85 o 
  -4   2  11      243.93      256.56      9.30 o 
  -3   2  11      438.36      429.12     10.32 o 
  -2   2  11      250.60      258.75      7.64 o 
  -1   2  11      204.79      219.67      6.69 o 
   0   2  11       44.47       52.48      4.45 o 
   1   2  11      533.80      521.45     21.38 o 
   2   2  11      831.96      784.81     23.16 o 
   3   2  11      240.82      190.67      8.82 o 
   4   2  11      171.24      167.56      9.09 o 
   5   2  11      447.06      479.38     54.96 o 
  -6   3  11        2.25        1.74      4.55 o 
  -5   3  11       35.58       29.23      4.53 o 
  -4   3  11       23.98       22.59      3.78 o 
  -3   3  11      493.94      493.08     13.76 o 
  -2   3  11      104.61      108.77      4.82 o 
  -1   3  11       97.45       88.57      4.21 o 
   0   3  11       14.17       17.39      3.67 o 
   1   3  11      457.07      451.85     14.63 o 
   2   3  11       44.53       40.76      7.68 o 
   3   3  11       56.44       71.02      5.61 o 
   4   3  11       49.77       52.73      5.42 o 
   5   3  11       85.65       74.59      6.91 o 
   6   3  11       36.70       32.58      6.24 o 
  -6   4  11       63.21       67.44      6.30 o 
  -5   4  11        3.41        5.89      4.80 o 
  -4   4  11      116.29      121.22     10.97 o 
  -3   4  11      119.89      113.57      5.91 o 
  -2   4  11      106.99      109.93      4.43 o 
  -1   4  11     1693.66     1618.48     33.69 o 
   0   4  11      564.64      589.14     17.89 o 
   1   4  11      160.78      161.59      7.69 o 
   2   4  11     1243.32     1180.44     32.85 o 
   3   4  11      298.47      276.93     11.04 o 
   4   4  11      696.36      684.83     29.74 o 
   5   4  11      694.21      583.00     19.47 o 
   6   4  11       25.48       25.37      5.73 o 
  -5   5  11        0.50       -1.60      3.78 o 
  -4   5  11       82.82       86.18      5.52 o 
  -3   5  11       26.67       31.85      3.97 o 
  -2   5  11        0.41       -1.56      2.50 o 
  -1   5  11      210.90      213.67      6.83 o 
   0   5  11      270.64      263.16      7.55 o 
   1   5  11      217.42      226.50      9.19 o 
   2   5  11       11.11       13.14      3.47 o 
   3   5  11       62.27       48.95      4.94 o 
   4   5  11       14.28        7.40      3.67 o 
   5   5  11        6.77        8.36      4.46 o 
   6   5  11       26.44       28.59      5.61 o 
  -5   6  11       39.77       44.36      6.72 o 
  -4   6  11      143.75      144.48     15.08 o 
  -3   6  11      348.30      345.64     11.53 o 
  -2   6  11        5.79        9.57      3.08 o 
  -1   6  11      472.63      440.52     17.54 o 
   0   6  11      578.86      593.48     31.79 o 
   1   6  11      456.39      475.33     11.81 o 
   2   6  11     1304.51     1305.34     36.13 o 
   3   6  11      452.44      423.31     14.44 o 
   4   6  11      501.28      525.39     24.26 o 
   5   6  11      520.03      566.24     31.52 o 
   6   6  11      271.21      251.53     11.73 o 
  -4   7  11        1.29       -2.07      4.25 o 
  -3   7  11        6.07       10.88      3.58 o 
  -2   7  11       43.10       48.35      4.46 o 
  -1   7  11        1.24        1.69      2.81 o 
   0   7  11      260.34      247.72      7.45 o 
   1   7  11      207.08      219.86     14.53 o 
   2   7  11        0.34        1.40      3.16 o 
   3   7  11       78.38       73.75      5.58 o 
   4   7  11        6.49        5.35      3.84 o 
   5   7  11        0.75        1.70      4.25 o 
   6   7  11      202.88      202.59     10.83 o 
  -4   8  11        3.76        1.15      4.14 o 
  -3   8  11      203.39      201.83      9.30 o 
  -2   8  11       23.65       23.46      4.14 o 
  -1   8  11      244.02      253.74      9.11 o 
   0   8  11      391.59      385.16     12.90 o 
   1   8  11       15.08       20.52      3.89 o 
   2   8  11      295.34      299.89     11.39 o 
   3   8  11      898.58      889.45     47.01 o 
   4   8  11      201.61      199.19      9.56 o 
   5   8  11      219.71      217.24     16.31 o 
   6   8  11      285.22      297.71     41.80 o 
  -3   9  11       24.56       20.11      5.89 o 
  -2   9  11      265.61      267.96     10.66 o 
  -1   9  11        2.15       10.56      3.75 o 
   0   9  11      208.86      219.80     16.17 o 
   1   9  11      333.04      348.61     21.38 o 
   2   9  11       21.24       21.64      4.08 o 
   3   9  11      273.20      256.44     10.64 o 
   4   9  11      111.03      107.36      6.88 o 
   5   9  11        3.52        2.81      4.14 o 
   6   9  11      251.47      253.06     11.82 o 
  -2  10  11       98.75      112.01      8.22 o 
  -1  10  11       41.21       40.24      5.13 o 
   0  10  11      227.26      220.40     12.88 o 
   1  10  11       23.52       22.36      4.35 o 
   2  10  11       62.82       68.43      5.80 o 
   3  10  11      377.56      375.98     19.74 o 
   4  10  11       21.75       25.89      5.00 o 
   5  10  11      159.23      155.65      7.36 o 
   6  10  11      208.08      210.45     15.88 o 
  -1  11  11        8.97       10.04      4.93 o 
   0  11  11       16.94       18.38      4.36 o 
   1  11  11      304.40      323.50     12.44 o 
   2  11  11      142.18      149.40     13.16 o 
   3  11  11      103.90      113.79      6.03 o 
   4  11  11      202.01      209.54      9.91 o 
   5  11  11       40.91       41.30      4.73 o 
   1  12  11       76.77       78.83      5.05 o 
   2  12  11        7.16       14.25      7.95 o 
   3  12  11       58.30       55.37      8.50 o 
   4  12  11       38.55       44.13      9.05 o 
  -3  -4  12      245.87      243.70     16.45 o 
  -2  -4  12       38.68       38.73      4.77 o 
  -1  -4  12      316.81      339.49     23.99 o 
  -4  -3  12      110.73      115.11      5.47 o 
  -3  -3  12      288.97      295.12      8.51 o 
  -2  -3  12      141.20      130.23     11.10 o 
  -1  -3  12      496.07      547.71     20.29 o 
   0  -3  12       78.65       66.30      7.54 o 
   1  -3  12      367.63      402.94     13.07 o 
  -5  -2  12       22.89       24.29      4.11 o 
  -4  -2  12       35.34       36.52      3.52 o 
  -3  -2  12      371.79      366.20      9.62 o 
  -2  -2  12       16.98       18.45      4.39 o 
  -1  -2  12      327.24      330.55     13.02 o 
   0  -2  12      108.23      118.69     15.49 o 
   1  -2  12      173.71      159.61      7.30 o 
   2  -2  12       18.79       22.02      3.47 o 
  -5  -1  12        4.80        8.13      3.16 o 
  -4  -1  12        1.94        0.54      2.53 o 
  -3  -1  12      258.61      267.92      7.36 o 
  -2  -1  12       10.10        8.48      2.45 o 
  -1  -1  12      594.43      592.75     13.62 o 
   0  -1  12       60.53       65.22      6.02 o 
   1  -1  12      226.29      230.11      8.82 o 
   2  -1  12      261.97      305.38      8.73 o 
   3  -1  12      233.17      238.64      8.19 o 
  -5   0  12       82.93       85.34      4.07 o 
  -4   0  12       17.66       16.34      2.50 o 
  -3   0  12      183.42      199.50      5.34 o 
  -2   0  12      471.04      466.93      9.81 o 
  -1   0  12      199.64      175.13      5.44 o 
   0   0  12      706.75      710.75     19.11 o 
   1   0  12      472.93      471.43     11.07 o 
   2   0  12       16.06       16.48      3.08 o 
   3   0  12      621.73      650.48     20.80 o 
   4   0  12       14.92       17.08      3.79 o 
  -5   1  12       15.99       15.41      4.39 o 
  -4   1  12        3.11        3.86      3.75 o 
  -3   1  12       65.06       64.73      4.20 o 
  -2   1  12      311.01      301.86      8.78 o 
  -1   1  12      125.54      142.19      7.85 o 
   0   1  12       14.41       22.75      4.16 o 
   1   1  12       21.64       22.54      2.91 o 
   2   1  12        1.24       -1.60      3.86 o 
   3   1  12      397.28      406.53     15.00 o 
   4   1  12        0.70        2.26      6.03 o 
  -5   2  12      414.09      398.43     13.27 o 
  -4   2  12      208.64      195.18     12.34 o 
  -3   2  12      134.33      133.64      7.66 o 
  -2   2  12      669.96      686.70     16.99 o 
  -1   2  12       63.57       66.11      6.99 o 
   0   2  12     1809.97     1775.85     66.89 o 
   1   2  12      686.33      633.19     19.77 o 
   2   2  12      246.85      228.54      9.89 o 
   3   2  12      924.11      895.29     49.34 o 
   4   2  12      230.96      214.62     11.79 o 
   5   2  12      154.01      156.04     10.14 o 
  -5   3  12       53.80       53.57      5.52 o 
  -4   3  12       45.20       45.78      4.65 o 
  -3   3  12        1.06        2.19      4.66 o 
  -2   3  12       13.15       15.52      2.97 o 
  -1   3  12       13.06       10.19      3.62 o 
   0   3  12        1.48        3.29      3.28 o 
   1   3  12       59.41       46.34     10.01 o 
   2   3  12       87.32       79.76      5.81 o 
   3   3  12      241.84      219.10     10.07 o 
   4   3  12      222.77      199.55     10.25 o 
   5   3  12      160.62      169.38     10.22 o 
  -5   4  12      172.82      175.08      8.97 o 
  -4   4  12       73.86       79.96      5.72 o 
  -3   4  12      138.84      139.26      9.59 o 
  -2   4  12      904.11      897.90     24.73 o 
  -1   4  12       93.10       90.54      6.83 o 
   0   4  12      700.78      692.17     20.91 o 
   1   4  12      538.42      535.56     17.24 o 
   2   4  12     1021.01      989.89     28.69 o 
   3   4  12      404.17      388.97     14.05 o 
   4   4  12      607.31      580.88     25.49 o 
   5   4  12      142.94      143.53      9.11 o 
  -5   5  12        2.32        4.53      5.76 o 
  -4   5  12      167.16      174.35      8.24 o 
  -3   5  12      113.55      126.10      9.87 o 
  -2   5  12        1.73       -1.92      4.11 o 
  -1   5  12      383.54      377.41     18.72 o 
   0   5  12       29.68       27.09      4.15 o 
   1   5  12      151.08      150.55      7.69 o 
   2   5  12      312.66      292.31     11.52 o 
   3   5  12        0.90        3.44      4.66 o 
   4   5  12      148.04      137.60      8.24 o 
   5   5  12        7.25        6.64      7.13 o 
   6   5  12       20.47       23.58      8.22 o 
  -4   6  12        9.26        9.62      4.08 o 
  -3   6  12       35.92       37.97      4.64 o 
  -2   6  12      327.73      345.40     15.90 o 
  -1   6  12      154.02      150.32      7.70 o 
   0   6  12       44.40       46.13      4.80 o 
   1   6  12      549.74      523.91     21.52 o 
   2   6  12      567.06      590.28     28.51 o 
   3   6  12       14.13       18.75      4.45 o 
   4   6  12      934.35      910.59     43.59 o 
   5   6  12       39.30       38.30      5.70 o 
   6   6  12      295.49      299.91     17.41 o 
  -4   7  12      154.05      154.35     14.53 o 
  -3   7  12      107.53      124.19     10.14 o 
  -2   7  12       43.74       40.30      6.58 o 
  -1   7  12      608.36      609.94     21.11 o 
   0   7  12        7.46        4.39      3.49 o 
   1   7  12      220.41      226.08      9.79 o 
   2   7  12      312.34      318.96     13.57 o 
   3   7  12      265.29      256.36     10.94 o 
   4   7  12      126.96      125.97      7.83 o 
   5   7  12      288.36      289.73     12.30 o 
   6   7  12        6.32       -0.08      4.64 o 
  -3   8  12       29.14       36.66      5.62 o 
  -2   8  12       27.70       29.61      6.58 o 
  -1   8  12      240.08      285.92     14.25 o 
   0   8  12        1.57        1.37      6.58 o 
   1   8  12      385.38      406.07     21.11 o 
   2   8  12       79.06       92.73     10.55 o 
   3   8  12        2.27        4.12      6.44 o 
   4   8  12      436.66      422.48     15.10 o 
   5   8  12       10.55       12.98      4.83 o 
  -2   9  12       36.10       40.37      5.23 o 
  -1   9  12      285.88      311.41     15.35 o 
   0   9  12      296.23      279.63     11.20 o 
   1   9  12       44.24       58.94      9.05 o 
   2   9  12      119.70      128.15      7.76 o 
   3   9  12      474.20      479.07     16.64 o 
   4   9  12       93.72       97.93      7.25 o 
   5   9  12      721.50      781.35     24.52 o 
  -1  10  12      103.79      107.73      9.87 o 
   0  10  12       14.09       18.13      4.80 o 
   1  10  12      121.12      103.62     11.51 o 
   2  10  12       62.23       60.58      9.59 o 
   3  10  12        9.56       10.49      4.33 o 
   4  10  12        6.59        7.16      4.28 o 
   5  10  12       16.95       28.56      5.61 o 
   0  11  12      327.48      339.31     13.22 o 
   1  11  12        9.02       12.06      7.95 o 
   2  11  12      141.61      148.30     13.71 o 
   3  11  12      191.06      174.25      9.40 o 
   4  11  12        3.53       -1.01      4.44 o 
  -3  -2  13      211.26      208.48      7.33 o 
  -2  -2  13      111.74      120.92     15.63 o 
  -1  -2  13      557.30      599.96     46.33 o 
   0  -2  13       17.94       17.88      4.09 o 
  -4  -1  13       26.99       26.93      3.15 o 
  -3  -1  13        6.83        2.56      2.69 o 
  -2  -1  13        9.76        8.48      6.17 o 
  -1  -1  13      133.66      124.79      5.89 o 
   0  -1  13       31.29       28.69      3.97 o 
   1  -1  13      203.28      223.85      7.07 o 
  -4   0  13      757.56      781.58     46.60 o 
  -3   0  13      113.48      112.16      6.63 o 
  -2   0  13      294.74      279.40     11.43 o 
  -1   0  13      827.16      838.27     57.57 o 
   0   0  13      189.73      197.80     16.72 o 
   1   0  13      482.46      506.72     32.48 o 
   2   0  13      133.83      119.14      8.24 o 
  -5   1  13       29.01       34.27      7.13 o 
  -4   1  13       25.74       21.66      6.58 o 
  -3   1  13       39.24       43.46      6.17 o 
  -2   1  13        4.56        6.99      4.07 o 
  -1   1  13       47.03       43.15      5.23 o 
   0   1  13      709.29      734.72     45.09 o 
   1   1  13      303.10      319.69     12.60 o 
   2   1  13       21.30       16.71      5.13 o 
   3   1  13        0.13       -0.88      4.33 o 
  -5   2  13        2.20       -0.82      6.58 o 
  -4   2  13      232.64      235.16     16.04 o 
  -3   2  13       61.14       59.30      6.35 o 
  -2   2  13      518.58      520.08     13.11 o 
  -1   2  13      319.29      323.40     12.19 o 
   0   2  13      592.02      583.36     18.70 o 
   1   2  13      129.40      133.65      7.95 o 
   2   2  13      823.85      814.80     24.81 o 
   3   2  13      380.80      385.66     37.42 o 
   4   2  13       23.02       20.30      5.50 o 
  -4   3  13       54.03       56.47      7.95 o 
  -3   3  13      242.81      251.93     10.53 o 
  -2   3  13       77.03       80.66      4.80 o 
  -1   3  13       26.37       35.97      4.74 o 
   0   3  13      425.23      419.97     17.96 o 
   1   3  13       10.56       12.83      3.94 o 
   2   3  13      286.09      301.46     20.70 o 
   3   3  13       10.93       12.61      5.04 o 
   4   3  13       32.55       31.53      9.73 o 
  -4   4  13       29.64       27.14      6.58 o 
  -3   4  13      108.58      100.80      7.81 o 
  -2   4  13       29.20       30.07     10.69 o 
  -1   4  13       48.51       42.29      4.87 o 
   0   4  13     1092.82     1056.17     30.40 o 
   1   4  13        7.37        5.29      3.75 o 
   2   4  13      533.83      497.85     16.96 o 
   3   4  13      106.58       97.48      7.27 o 
   4   4  13      236.62      247.45     11.82 o 
  -4   5  13       11.28       13.43      6.30 o 
  -3   5  13      370.74      379.12     18.09 o 
  -2   5  13       89.70       81.65      6.18 o 
  -1   5  13      275.22      302.99     16.72 o 
   0   5  13      288.33      300.48     11.83 o 
   1   5  13      560.74      569.79     18.67 o 
   2   5  13      131.94      134.72      8.31 o 
   3   5  13      148.66      151.27      9.09 o 
   4   5  13      363.64      376.26     23.44 o 
   5   5  13        4.03       -4.80      4.80 o 
  -4   6  13        4.11        3.29      6.30 o 
  -3   6  13      113.99      100.88      9.32 o 
  -2   6  13       12.39       15.49      4.36 o 
  -1   6  13       20.85       20.83      7.40 o 
   0   6  13      331.94      333.56     25.36 o 
   1   6  13        5.30        6.07      4.15 o 
   2   6  13      249.01      253.39     11.20 o 
   3   6  13       70.26       80.32     11.24 o 
   4   6  13      136.25      128.10      8.33 o 
   5   6  13       13.40        6.11      5.03 o 
  -3   7  13       21.97       15.08      6.85 o 
  -2   7  13      106.32      124.18      9.87 o 
  -1   7  13      239.75      233.28     16.72 o 
   0   7  13       48.80       46.05      8.77 o 
   1   7  13     1336.23     1399.63     39.12 o 
   2   7  13      135.49      134.26      8.03 o 
   3   7  13      470.61      480.62     16.94 o 
   4   7  13      358.32      363.17     14.33 o 
   5   7  13       37.34       40.97      7.68 o 
  -2   8  13        0.15        3.29      5.76 o 
  -1   8  13        1.54        5.62      4.08 o 
   0   8  13        0.06        3.84      7.40 o 
   1   8  13       12.40       20.20      4.54 o 
   2   8  13        8.74        9.79      4.61 o 
   3   8  13       85.72       96.47      7.06 o 
   4   8  13       33.88       43.74      6.09 o 
   5   8  13        2.31        8.25      5.03 o 
  -1   9  13        4.65        4.76      8.50 o 
   0   9  13       10.10       17.54      8.50 o 
   1   9  13      666.12      709.44     33.44 o 
   2   9  13       88.00       88.53      6.83 o 
   3   9  13      339.94      349.63     13.62 o 
   4   9  13      342.19      352.41     13.94 o 
   0  10  13       19.08        9.59      8.50 o 
   1  10  13        2.07       -3.56      7.68 o 
   2  10  13      276.61      280.43     18.09 o 
   3  10  13        4.21        2.98      4.80 o 
   4  10  13       46.41       49.98      6.36 o 
  -3   0  14       49.84       53.18      9.05 o 
  -2   0  14      513.19      561.41     26.86 o 
  -1   0  14       85.86       92.93     10.69 o 
   0   0  14       40.34       43.69      6.30 o 
   1   0  14      606.40      635.30     64.97 o 
  -3   1  14        4.28       10.42      6.85 o 
  -2   1  14      454.86      514.40     18.78 o 
  -1   1  14       19.88       32.22      5.13 o 
   0   1  14       36.17       39.02      5.72 o 
   1   1  14        9.57       10.34      4.75 o 
   2   1  14      414.28      411.88     37.69 o 
  -3   2  14        2.61        3.90      4.21 o 
  -2   2  14      399.42      408.14     34.27 o 
  -1   2  14        2.12        5.05      4.64 o 
   0   2  14      190.67      209.29     10.18 o 
   1   2  14      292.13      291.73     21.11 o 
   2   2  14       15.93       19.75      5.13 o 
  -3   3  14      139.79      139.58     23.99 o 
  -2   3  14      161.12      169.14      8.97 o 
  -1   3  14      282.98      293.51     12.19 o 
   0   3  14      395.89      426.08     15.39 o 
   1   3  14       69.49       69.36      6.19 o 
   2   3  14      560.16      580.04     19.48 o 
   3   3  14        4.13        6.44      5.33 o 
  -3   4  14        0.60        1.06      4.41 o 
  -2   4  14      185.80      188.33     14.53 o 
  -1   4  14        3.67        0.66      4.21 o 
   0   4  14       45.98       52.43      5.85 o 
   1   4  14       17.43       18.73      7.13 o 
   2   4  14      294.30      296.14     12.69 o 
   3   4  14        1.61        3.68      4.72 o 
  -3   5  14      352.77      361.01     18.91 o 
  -2   5  14       64.15       61.13     10.42 o 
  -1   5  14      482.72      494.25     26.04 o 
   0   5  14      442.17      443.69     15.75 o 
   1   5  14      110.80      116.74      8.03 o 
   2   5  14      577.95      607.95     20.16 o 
   3   5  14      164.75      162.49      9.39 o 
   4   5  14      301.38      308.58     13.66 o 
  -3   6  14       11.44       21.66      7.13 o 
  -2   6  14       23.39       26.32      8.22 o 
  -1   6  14       71.14       59.76     10.42 o 
   0   6  14        0.18        6.47      4.41 o 
   1   6  14        2.65        3.36      4.33 o 
   2   6  14      249.60      275.40     18.37 o 
   3   6  14       76.59       82.75      7.17 o 
   4   6  14      215.16      238.51     11.63 o 
  -2   7  14        2.27        8.02      7.40 o 
  -1   7  14      321.52      289.21     19.46 o 
   0   7  14      531.08      552.09     28.24 o 
   1   7  14       62.74       68.36      7.26 o 
   2   7  14      274.21      275.03     11.86 o 
   3   7  14      333.81      329.30     13.55 o 
   4   7  14       46.71       42.85      6.67 o 
  -1   8  14        3.11        0.55      7.95 o 
   0   8  14      155.18      165.03     14.80 o 
   1   8  14       52.73       58.94     10.42 o 
   2   8  14       22.75       19.06      5.26 o 
   3   8  14      122.31      135.35      8.61 o 
   0   9  14      227.54      201.48     17.00 o 
   1   9  14       47.72       48.25     10.14 o 
   2   9  14      215.18      233.67     11.16 o 
   3   9  14      285.04      298.70     13.23 o 
  -1   2  15       12.47       17.13      5.43 o 
   0   2  15      234.23      272.74     26.45 o 
  -2   3  15      273.98      274.13     18.09 o 
  -1   3  15       83.16       81.25      7.25 o 
   0   3  15      187.49      190.77     10.46 o 
   1   3  15      355.51      397.26     15.39 o 
  -2   4  15       47.12       61.40      9.87 o 
  -1   4  15       79.79       76.83      6.98 o 
   0   4  15      228.16      224.45     11.03 o 
   1   4  15       95.46      107.60      8.03 o 
   2   4  15       15.21       13.89      5.11 o 
  -1   5  15      185.92      181.75     15.63 o 
   0   5  15        5.33        5.32      4.66 o 
   1   5  15      369.74      354.85     14.11 o 
   2   5  15       52.32       47.45     11.38 o 
  -1   6  15      198.39      199.29     16.72 o 
   0   6  15       12.83        8.50      7.68 o 
   1   6  15       29.60       23.84      5.72 o 
   2   6  15        6.13        2.90      5.00 o 
   0   7  15        2.06        0.00      8.22 o 
   1   7  15      434.41      443.87     29.47 o 
   2   7  15        9.16       11.38      5.06 o 
                                                 
